# Supplementary material for: The Indirect Effect of Death Anxiety on Experienced Meaning in Life via Search for Meaning and Prosocial Behavior
Source: Front Psychol. 2021 May 28;12:673460. doi: 10.3389/fpsyg.2021.673460 (PMC8194697; doi:10.3389/fpsyg.2021.673460)
Supplement: Supplementary file 1 [file Data_Sheet_1.CSV]

gender	age	Area	Subjective_socioeconomic_status	B1	B4	B8	B9	B10	B11	B12	B13	B14	C1	C2	C3	C4	C5	C6	C7	C8	C9	C10	C11	C12	C13	C14	C15	D1	D4	D5	D6	D9	D2	D3	D7	D8	D10	mortality_salience	prosocial_behavior	experienced_meaning	search_for_meaning	Zmortality_salience	Zprosocial_behavior	Zexperienced_meaning	Zsearch_for_meaning
2	22	1	6	5	4	3	5	1	3	2	1	5	6	5	7	5	6	6	4	5	5	7	4	6	7	5	7	6	5	3	2	2	5	6	4	2	6	3.22222222222222	5.66666666666667	3.6	4.6	-.28357319241424	.219158898780521	-1.09894876621002	-.82329265942611
1	28	1	2	5	5	5	5	4	5	5	5	4	7	6	7	7	7	7	6	7	7	6	6	7	7	6	7	6	7	7	6	1	6	6	6	7	6	4.77777777777778	6.66666666666667	5.4	6.2	1.81135840496524	1.31834594529582	.660334572943659	.793967343023665
1	18	2	6	4	4	5	4	4	5	4	4	4	6	7	6	6	7	6	6	6	7	6	6	6	6	7	6	5	5	7	6	2	7	6	6	6	7	4.22222222222222	6.26666666666667	5	6.4	1.06316854875828	.8786711266897	.269382719798396	.996124843329887
1	20	1	1	4	3	3	4	3	4	3	4	3	5	4	5	4	5	4	6	6	5	6	6	6	5	5	6	5	6	5	6	3	6	5	5	6	6	3.44444444444444	5.2	5	5.6	.0157027500685433	-.293795056259952	.269382719798396	.187494842104999
2	20	2	7	3	2	4	4	4	4	4	2	4	6	7	7	6	6	6	6	6	5	6	6	7	7	6	4	6	7	7	5	2	6	6	6	6	6	3.44444444444444	6.06666666666667	5.4	6	.0157027500685433	.65883371738664	.660334572943659	.591809842717443
2	18	2	3	5	5	2	4	4	3	4	3	5	5	5	7	4	6	5	5	5	4	5	6	5	6	5	5	5	5	5	5	2	5	6	6	6	6	3.88888888888889	5.2	4.4	5.8	.614254635034109	-.293795056259952	-.317045059919498	.389652342411221
1	21	1	4	4	4	4	3	3	3	3	3	3	4	4	4	4	4	4	4	4	4	4	4	4	4	4	4	4	4	4	4	4	4	4	4	4	4	3.33333333333333	4	4	4	-.133935221172848	-1.61281951207831	-.707996913064762	-1.42976516034478
1	22	1	3	3	4	4	3	4	3	3	4	3	5	4	4	5	5	5	4	4	4	5	4	4	5	4	4	5	4	5	4	3	4	5	5	4	5	3.44444444444444	4.4	4.2	4.6	.0157027500685433	-1.17314469347219	-.51252098649213	-.82329265942611
2	22	2	7	1	4	4	4	1	2	1	1	1	6	6	7	7	6	6	6	6	7	6	6	6	7	7	7	6	5	6	4	6	7	6	5	5	6	2.11111111111111	6.4	5.4	5.8	-1.77995290482815	1.02522939955841	.660334572943659	.389652342411221
1	23	1	3	3	3	3	3	3	3	3	3	3	6	6	6	6	6	6	6	6	6	6	6	6	6	6	6	4	4	4	4	4	4	4	4	4	4	3	6	4	4	-.582849134897023	.585554580952287	-.707996913064762	-1.42976516034478
1	26	1	2	5	4	3	2	3	4	4	5	3	6	5	4	4	5	4	5	5	7	6	4	5	7	6	5	5	5	7	6	2	7	5	5	3	5	3.66666666666667	5.2	5	5	.314978692551326	-.293795056259952	.269382719798396	-.418977658813666
1	22	2	7	4	4	4	4	2	5	5	2	4	6	7	7	6	7	6	7	7	7	6	7	7	7	7	5	6	7	7	5	5	7	7	6	6	6	3.77777777777778	6.6	6	6.4	.464616663792717	1.24506680886147	1.24676235266155	.996124843329887
2	24	2	5	4	4	4	4	2	2	4	2	2	6	6	6	3	6	6	6	6	3	6	6	6	6	6	6	3	3	6	3	2	6	6	6	6	6	3.11111111111111	5.6	3.4	6	-.433211163655631	.145879762346167	-1.29442469278266	.591809842717443
2	22	1	9	4	3	4	4	1	1	2	4	5	7	7	7	7	5	5	2	7	2	4	2	5	1	7	3	1	1	6	7	3	4	3	2	2	6	3.11111111111111	4.73333333333333	3.6	3.4	-.433211163655631	-.806749011300425	-1.09894876621002	-2.03623766126344
1	20	1	6	4	4	4	4	4	4	2	2	2	5	5	5	2	6	6	3	5	3	6	3	5	6	6	6	6	3	6	6	2	6	5	5	6	6	3.33333333333333	4.8	4.6	5.6	-.133935221172848	-.733469874866072	-.121569133346868	.187494842104999
1	21	1	6	1	1	1	5	1	1	1	1	4	7	7	7	4	7	7	7	7	7	4	7	7	4	5	4	4	5	5	4	5	5	5	4	5	5	1.77777777777778	6.06666666666667	4.6	4.8	-2.22886681855233	.65883371738664	-.121569133346868	-.621135159119888
2	24	2	7	5	5	2	4	1	3	5	1	5	6	5	6	4	4	4	3	5	4	4	3	5	5	5	5	4	5	5	2	3	6	6	5	5	5	3.44444444444444	4.53333333333333	3.8	5.4	.0157027500685433	-1.02658642060349	-.903472839637393	-.014662658201222
1	21	1	3	5	4	4	4	4	4	3	3	2	4	3	5	5	5	3	4	4	4	5	4	5	5	3	5	5	5	5	5	5	4	3	4	4	5	3.66666666666667	4.26666666666667	5	4	.314978692551326	-1.3197029663409	.269382719798396	-1.42976516034478
1	20	1	6	5	5	4	4	2	4	4	4	4	5	5	7	5	5	7	5	7	4	7	5	6	6	6	6	6	6	6	6	2	6	6	6	6	6	4	5.73333333333333	5.2	6	.7638926062755	.292438035214874	.464858646371027	.591809842717443
2	18	1	3	4	2	4	4	2	4	4	3	4	4	5	4	5	5	4	5	4	4	5	4	5	5	4	5	5	5	5	4	3	4	4	5	4	4	3.44444444444444	4.53333333333333	4.4	4.2	.0157027500685433	-1.02658642060349	-.317045059919498	-1.22760766003855
1	21	2	5	4	4	3	4	4	5	4	5	4	7	5	6	6	7	5	6	6	7	6	6	6	7	6	7	7	6	7	6	1	6	6	6	6	6	4.11111111111111	6.2	5.4	6	.913530577516891	.805391990255347	.660334572943659	.591809842717443
2	21	2	3	2	4	4	4	2	4	4	2	4	6	5	6	6	5	6	5	6	4	6	6	5	5	6	6	6	5	6	5	3	6	6	6	6	6	3.33333333333333	5.53333333333333	5	6	-.133935221172848	.0726006259118141	.269382719798396	.591809842717443
2	20	1	3	5	5	5	5	5	5	5	5	5	7	7	7	7	7	7	7	7	7	7	7	7	7	7	7	7	7	7	7	1	7	7	7	7	7	5	7	5.8	7	2.11063434744802	1.68474162746759	1.05128642608892	1.60259734424855
1	21	1	4	3	3	5	4	2	1	1	1	4	2	5	6	3	5	5	4	3	5	7	3	4	3	3	5	4	3	3	2	3	6	6	6	6	7	2.66666666666667	4.2	3	6.2	-1.0317630486212	-1.39298210277525	-1.68537654592792	.793967343023665
1	18	2	5	4	5	4	4	4	5	4	5	4	4	5	6	5	5	5	6	5	6	5	6	5	6	5	6	6	6	5	6	3	6	5	5	6	6	4.33333333333333	5.33333333333333	5.2	5.6	1.21280651999967	-.147236783391246	.464858646371027	.187494842104999
1	20	1	6	3	4	3	4	5	3	4	1	4	6	7	4	5	6	5	6	5	7	5	5	5	6	7	5	7	4	7	6	2	5	6	5	5	5	3.44444444444444	5.6	5.2	5.2	.0157027500685433	.145879762346167	.464858646371027	-.216820158507444
2	20	2	7	4	4	2	4	4	4	4	2	4	6	7	7	6	7	7	6	7	6	7	6	5	6	6	6	6	6	6	6	1	6	6	6	7	7	3.55555555555556	6.33333333333333	5	6.4	.165340721309934	.951950263124054	.269382719798396	.996124843329887
1	22	2	5	3	3	4	4	2	3	4	2	4	5	5	6	4	6	6	4	5	4	6	5	4	5	5	5	4	4	4	4	3	5	5	5	6	5	3.22222222222222	5	3.8	5.2	-.28357319241424	-.513632465563012	-.903472839637393	-.216820158507444
2	24	1	4	3	4	2	4	1	1	4	1	3	5	6	7	4	7	7	5	7	4	7	5	5	7	7	7	2	3	3	1	6	7	4	5	7	7	2.55555555555556	6	3	6	-1.18140101986259	.585554580952287	-1.68537654592792	.591809842717443
2	23	1	3	2	3	3	3	3	3	3	2	3	7	7	7	4	6	6	6	6	6	6	4	5	7	6	7	7	6	7	6	4	6	6	6	6	4	2.77777777777778	6	6	5.6	-.882125077379806	.585554580952287	1.24676235266155	.187494842104999
2	20	1	5	2	3	3	4	2	3	2	2	2	4	5	5	4	5	4	5	6	4	6	5	6	6	5	4	4	5	6	5	4	6	6	4	4	5	2.55555555555556	4.93333333333333	4.8	5	-1.18140101986259	-.586911601997365	.0739067932257641	-.418977658813666
2	21	1	4	4	5	4	4	4	3	4	4	4	5	6	6	5	7	6	5	5	5	5	6	6	5	6	6	7	5	5	5	3	5	5	5	5	5	4	5.6	5	5	.7638926062755	.145879762346167	.269382719798396	-.418977658813666
1	25	1	2	3	2	2	2	3	4	3	2	3	4	4	5	6	6	4	3	2	3	6	6	4	4	4	4	5	5	5	2	3	5	2	7	5	5	2.66666666666667	4.33333333333333	4	4.8	-1.0317630486212	-1.24642382990655	-.707996913064762	-.621135159119888
2	24	1	6	4	4	4	4	2	4	4	2	2	6	6	6	6	7	6	5	6	6	5	6	5	7	7	7	6	6	7	5	5	6	5	6	6	6	3.33333333333333	6.06666666666667	5.8	5.8	-.133935221172848	.65883371738664	1.05128642608892	.389652342411221
2	25	2	4	3	3	4	3	3	3	4	3	3	5	4	5	4	5	4	5	4	5	4	5	4	5	4	4	5	5	4	4	3	4	4	5	4	4	3.22222222222222	4.46666666666667	4.2	4.2	-.28357319241424	-1.09986555703784	-.51252098649213	-1.22760766003855
1	21	2	6	2	2	3	4	2	2	2	2	4	4	5	6	4	4	5	5	4	5	6	5	5	6	4	5	4	5	5	3	5	4	4	5	4	4	2.55555555555556	4.86666666666667	4.4	4.2	-1.18140101986259	-.660190738431719	-.317045059919498	-1.22760766003855
1	18	1	5	5	5	4	5	4	4	5	4	3	7	5	6	7	6	5	6	6	7	5	6	5	6	6	6	7	5	5	6	2	6	6	5	5	6	4.33333333333333	5.93333333333333	5	5.6	1.21280651999967	.512275444517934	.269382719798396	.187494842104999
2	22	2	3	5	4	4	5	5	5	5	2	4	2	6	6	5	6	6	6	6	2	2	2	2	5	5	5	2	7	3	2	6	7	7	7	7	7	4.33333333333333	4.4	4	7	1.21280651999967	-1.17314469347219	-.707996913064762	1.60259734424855
1	25	2	5	5	5	5	5	5	5	5	5	5	7	7	7	7	7	7	7	7	7	7	7	7	7	7	7	7	7	7	7	1	7	7	7	7	7	5	7	5.8	7	2.11063434744802	1.68474162746759	1.05128642608892	1.60259734424855
2	23	2	5	5	5	1	5	5	5	1	5	5	7	5	7	7	7	6	7	7	7	6	7	7	7	7	6	7	6	7	7	1	6	7	6	7	6	4.11111111111111	6.66666666666667	5.6	6.4	.913530577516891	1.31834594529582	.85581049951629	.996124843329887
2	24	1	2	3	5	4	3	2	3	3	3	5	4	6	7	6	7	7	6	6	3	4	6	6	6	6	6	4	3	3	2	3	4	4	2	4	5	3.44444444444444	5.73333333333333	3	3.8	.0157027500685433	.292438035214874	-1.68537654592792	-1.631922660651
1	19	1	4	4	3	5	4	3	1	4	1	3	6	7	7	5	6	6	6	7	2	6	4	6	7	7	6	5	7	5	2	2	4	6	6	6	6	3.11111111111111	5.86666666666667	4.2	5.6	-.433211163655631	.43899630808358	-.51252098649213	.187494842104999
1	20	2	5	4	5	5	5	3	5	5	1	4	6	7	7	4	7	7	7	7	7	7	7	5	7	7	7	4	4	4	2	3	7	5	6	6	7	4.11111111111111	6.6	3.4	6.2	.913530577516891	1.24506680886147	-1.29442469278266	.793967343023665
2	22	1	4	4	3	4	3	2	4	4	1	2	6	6	6	4	6	5	3	5	6	6	4	4	6	5	7	4	5	4	3	6	6	6	6	6	7	3	5.26666666666667	4.4	6.2	-.582849134897023	-.220515919825599	-.317045059919498	.793967343023665
1	18	1	3	2	5	4	4	4	4	4	4	4	6	6	6	6	6	6	6	6	6	6	6	6	6	6	6	6	6	6	6	2	6	6	6	6	6	3.88888888888889	6	5.2	6	.614254635034109	.585554580952287	.464858646371027	.591809842717443
2	20	1	5	4	4	3	4	4	4	4	1	1	6	6	6	6	6	6	6	6	6	5	5	5	5	6	6	6	6	6	5	3	6	6	6	5	6	3.22222222222222	5.73333333333333	5.2	5.8	-.28357319241424	.292438035214874	.464858646371027	.389652342411221
2	20	1	1	4	4	2	5	5	5	5	4	2	6	6	6	6	7	6	6	6	5	7	6	6	6	6	6	6	6	6	4	4	6	6	6	6	7	4	6.06666666666667	5.2	6.2	.7638926062755	.65883371738664	.464858646371027	.793967343023665
1	18	1	4	5	4	5	5	4	5	5	5	4	7	6	7	7	7	6	6	5	6	7	6	6	7	6	7	7	6	7	7	2	7	6	7	6	5	4.66666666666667	6.4	5.8	6.2	1.66172043372385	1.02522939955841	1.05128642608892	.793967343023665
1	21	1	5	5	5	5	5	5	5	5	5	5	7	7	7	7	7	7	7	7	7	7	7	7	7	7	7	7	7	7	7	1	7	7	7	7	7	5	7	5.8	7	2.11063434744802	1.68474162746759	1.05128642608892	1.60259734424855
2	24	1	5	3	4	3	4	2	1	3	3	4	5	6	5	5	4	5	6	4	4	5	6	4	5	6	5	5	5	4	5	5	5	6	4	5	5	3	5	4.8	5	-.582849134897023	-.513632465563012	.0739067932257641	-.418977658813666
1	20	1	2	5	4	2	4	2	2	4	4	2	1	7	2	6	2	6	2	5	3	5	3	5	3	6	6	1	5	1	2	2	7	1	6	6	6	3.22222222222222	4.13333333333333	2.2	5.2	-.28357319241424	-1.4662612392096	-2.46728025221844	-.216820158507444
2	23	1	7	5	4	2	5	5	4	5	5	4	7	6	7	6	7	6	7	7	7	6	7	6	7	6	7	7	6	7	6	2	6	7	7	7	7	4.33333333333333	6.6	5.6	6.8	1.21280651999967	1.24506680886147	.85581049951629	1.40043984394233
1	23	1	7	5	5	5	2	2	1	1	1	1	7	7	7	7	6	6	6	7	7	7	7	7	7	7	7	7	7	7	7	1	7	7	7	7	7	2.55555555555556	6.8	5.8	7	-1.18140101986259	1.46490421816453	1.05128642608892	1.60259734424855
1	22	2	5	3	1	4	4	5	1	4	4	5	6	6	6	5	7	5	7	6	6	7	5	6	5	6	7	6	5	6	6	6	6	6	2	6	5	3.44444444444444	6	5.8	5	.0157027500685433	.585554580952287	1.05128642608892	-.418977658813666
1	23	1	2	5	4	4	5	5	5	5	5	4	5	7	7	7	7	7	7	7	7	7	7	7	6	6	6	7	7	7	7	1	7	7	7	7	7	4.66666666666667	6.66666666666667	5.8	7	1.66172043372385	1.31834594529582	1.05128642608892	1.60259734424855
1	25	1	3	4	3	3	4	3	4	3	5	3	7	5	7	4	6	6	6	4	6	4	5	4	6	4	7	4	4	7	6	2	7	5	6	4	4	3.55555555555556	5.4	4.6	5.2	.165340721309934	-.0739576469568919	-.121569133346868	-.216820158507444
2	21	2	5	5	5	5	5	5	5	5	5	5	7	7	7	7	7	7	7	7	7	7	7	7	7	7	7	7	7	7	7	1	7	7	7	7	7	5	7	5.8	7	2.11063434744802	1.68474162746759	1.05128642608892	1.60259734424855
1	22	2	5	5	5	5	5	4	5	5	5	4	7	6	6	7	6	7	6	6	7	6	7	6	6	7	7	6	6	6	7	1	7	6	6	7	6	4.77777777777778	6.46666666666667	5.2	6.4	1.81135840496524	1.09850853599276	.464858646371027	.996124843329887
1	23	1	5	3	3	3	3	4	3	3	4	2	7	4	2	4	7	5	5	3	4	4	4	4	4	4	4	4	5	4	4	4	4	5	4	5	4	3.11111111111111	4.33333333333333	4.2	4.4	-.433211163655631	-1.24642382990655	-.51252098649213	-1.02545015973233
2	20	2	5	4	4	4	5	2	2	4	4	4	6	5	3	6	6	2	5	5	6	5	2	6	6	4	6	6	6	6	5	2	5	2	2	6	2	3.66666666666667	4.86666666666667	5	3.4	.314978692551326	-.660190738431719	.269382719798396	-2.03623766126344
1	22	1	3	4	3	4	2	4	4	3	4	3	5	4	3	5	5	3	5	5	4	7	4	5	3	4	5	6	6	2	7	3	5	3	4	2	4	3.44444444444444	4.46666666666667	4.8	3.6	.0157027500685433	-1.09986555703784	.0739067932257641	-1.83408016095722
2	21	1	3	3	4	4	5	3	2	3	3	4	5	5	5	4	5	5	5	5	4	5	3	4	5	5	4	5	4	4	4	3	5	5	4	5	5	3.44444444444444	4.6	4	4.8	.0157027500685433	-.953307284169132	-.707996913064762	-.621135159119888
2	23	2	5	4	3	4	4	3	3	4	4	3	5	4	4	4	5	4	4	4	5	4	4	5	5	4	4	5	5	5	4	3	4	4	4	5	5	3.55555555555556	4.33333333333333	4.4	4.4	.165340721309934	-1.24642382990655	-.317045059919498	-1.02545015973233
1	20	2	5	5	5	5	1	5	2	5	3	5	7	4	3	1	6	7	3	5	3	6	3	6	7	7	5	7	6	5	3	2	3	4	7	4	5	4	4.86666666666667	4.6	4.6	.7638926062755	-.660190738431719	-.121569133346868	-.82329265942611
1	26	2	5	2	4	3	4	3	3	4	3	4	5	5	4	5	4	5	4	5	4	5	4	5	4	5	5	5	5	4	5	4	4	5	5	5	5	3.33333333333333	4.6	4.6	4.8	-.133935221172848	-.953307284169132	-.121569133346868	-.621135159119888
1	23	2	4	4	4	4	1	1	1	4	1	4	7	7	7	6	7	7	7	7	2	7	7	6	7	7	7	6	6	6	7	6	6	6	6	6	6	2.66666666666667	6.53333333333333	6.2	6	-1.0317630486212	1.17178767242711	1.44223827923418	.591809842717443
2	23	1	5	5	5	5	5	5	5	5	5	5	7	7	7	7	7	7	7	7	7	7	7	7	7	7	7	7	7	7	7	1	7	7	7	7	7	5	7	5.8	7	2.11063434744802	1.68474162746759	1.05128642608892	1.60259734424855
2	22	2	1	5	4	4	4	4	5	5	5	5	7	7	7	7	7	7	7	7	7	7	7	7	7	7	7	6	6	6	6	2	6	6	6	6	6	4.55555555555556	7	5.2	6	1.51208246248246	1.68474162746759	.464858646371027	.591809842717443
1	21	1	4	5	5	5	5	5	5	5	4	5	7	6	7	6	7	6	7	7	7	7	7	7	6	7	6	7	6	6	7	2	6	7	6	6	7	4.88888888888889	6.66666666666667	5.6	6.4	1.96099637620663	1.31834594529582	.85581049951629	.996124843329887
1	17	2	6	4	4	4	5	4	4	5	4	4	5	6	5	6	5	6	5	5	6	5	6	5	6	7	5	7	5	6	5	2	7	6	6	5	5	4.22222222222222	5.53333333333333	5	5.8	1.06316854875828	.0726006259118141	.269382719798396	.389652342411221
1	21	2	4	4	4	4	2	2	2	2	2	2	5	5	5	4	6	6	6	6	4	4	4	3	5	3	4	4	4	4	3	3	4	4	6	6	6	2.66666666666667	4.66666666666667	3.6	5.2	-1.0317630486212	-.880028147734778	-1.09894876621002	-.216820158507444
2	23	2	3	4	4	3	4	3	4	2	4	4	5	4	3	6	3	5	4	4	4	4	4	4	4	4	4	5	5	5	4	4	4	3	3	3	4	3.55555555555556	4.13333333333333	4.6	3.4	.165340721309934	-1.4662612392096	-.121569133346868	-2.03623766126344
2	24	1	5	2	2	2	4	2	2	2	2	2	6	6	6	6	6	6	5	6	6	6	6	6	5	6	5	4	5	5	5	6	6	6	5	6	6	2.22222222222222	5.8	5	5.8	-1.63031493358676	.365717171649227	.269382719798396	.389652342411221
2	23	1	3	4	5	3	5	5	5	3	5	5	4	4	6	5	5	4	4	6	4	6	4	3	4	6	5	4	3	4	3	3	5	5	3	3	6	4.44444444444444	4.66666666666667	3.4	4.4	1.36244449124107	-.880028147734778	-1.29442469278266	-1.02545015973233
1	20	2	6	4	3	5	2	1	3	4	3	4	6	7	7	4	7	6	7	7	7	7	7	5	7	6	7	7	7	7	6	1	7	6	6	7	7	3.22222222222222	6.46666666666667	5.6	6.6	-.28357319241424	1.09850853599276	.85581049951629	1.19828234363611
1	23	1	3	5	5	5	5	5	5	5	5	5	7	7	7	7	7	7	7	7	7	7	7	7	7	7	7	7	7	7	7	1	7	2	7	7	7	5	7	5.8	6	2.11063434744802	1.68474162746759	1.05128642608892	.591809842717443
1	26	1	6	1	3	5	4	2	4	5	2	2	6	4	5	3	4	5	4	2	3	4	5	3	5	4	5	4	2	4	2	2	3	5	3	4	6	3.11111111111111	4.13333333333333	2.8	4.2	-.433211163655631	-1.4662612392096	-1.88085247250055	-1.22760766003855
1	28	2	5	5	3	5	3	2	3	4	5	5	3	6	7	7	4	7	7	7	3	7	7	2	7	7	3	7	7	6	7	2	7	2	7	3	7	3.88888888888889	5.6	5.8	5.2	.614254635034109	.145879762346167	1.05128642608892	-.216820158507444
1	20	1	6	4	4	3	4	3	4	4	2	4	7	7	7	7	7	7	7	7	6	6	6	6	7	7	6	5	5	5	5	5	5	4	4	5	6	3.55555555555556	6.66666666666667	5	4.8	.165340721309934	1.31834594529582	.269382719798396	-.621135159119888
1	24	2	5	3	2	1	4	2	2	2	1	3	6	5	6	6	6	6	6	5	4	6	3	6	7	7	6	4	4	4	3	5	5	4	4	4	4	2.22222222222222	5.66666666666667	4	4.2	-1.63031493358676	.219158898780521	-.707996913064762	-1.22760766003855
1	25	2	8	3	3	4	4	5	3	4	3	5	5	6	5	4	4	6	6	5	5	7	6	6	5	6	6	5	5	5	6	1	7	5	6	6	4	3.77777777777778	5.46666666666667	4.4	5.6	.464616663792717	-.000678510522538896	-.317045059919498	.187494842104999
2	24	2	3	3	4	4	4	3	4	4	4	4	4	4	5	5	5	5	5	5	5	5	4	5	5	6	5	6	4	5	5	2	5	5	5	5	5	3.77777777777778	4.86666666666667	4.4	5	.464616663792717	-.660190738431719	-.317045059919498	-.418977658813666
2	23	1	2	2	4	4	4	4	4	4	4	4	5	5	6	4	7	7	7	6	6	5	6	6	7	6	5	4	5	5	4	3	4	5	5	5	5	3.77777777777778	5.86666666666667	4.2	4.8	.464616663792717	.43899630808358	-.51252098649213	-.621135159119888
2	21	1	5	4	4	5	5	2	2	4	2	4	6	6	7	6	7	5	2	7	7	7	6	4	7	6	6	6	6	6	4	6	7	6	6	6	6	3.55555555555556	5.93333333333333	5.6	6.2	.165340721309934	.512275444517934	.85581049951629	.793967343023665
2	25	1	3	4	3	3	3	4	3	5	3	4	7	5	6	5	7	6	7	5	4	7	6	4	5	7	5	5	6	7	5	2	7	5	4	7	6	3.55555555555556	5.73333333333333	5	5.8	.165340721309934	.292438035214874	.269382719798396	.389652342411221
2	22	1	3	3	3	4	4	4	4	5	1	4	4	6	7	6	7	6	5	7	7	7	5	5	6	6	7	5	6	7	5	3	5	5	5	5	5	3.55555555555556	6.06666666666667	5.2	5	.165340721309934	.65883371738664	.464858646371027	-.418977658813666
2	20	2	4	2	2	3	2	3	3	3	2	3	3	3	3	2	3	4	4	2	3	3	4	4	3	3	3	3	4	3	4	5	3	4	4	3	4	2.55555555555556	3.13333333333333	3.8	3.6	-1.18140101986259	-2.5654482857249	-.903472839637393	-1.83408016095722
1	23	2	4	3	2	3	3	3	3	3	3	3	4	4	3	4	4	3	4	4	4	3	4	3	4	4	3	4	3	4	5	4	4	3	3	3	4	2.88888888888889	3.66666666666667	4	3.4	-.732487106138414	-1.97921519425008	-.707996913064762	-2.03623766126344
1	21	2	5	4	4	4	4	4	4	2	2	4	6	6	6	6	6	6	6	6	6	6	6	6	6	6	6	4	4	5	4	5	5	5	5	5	5	3.55555555555556	6	4.4	5	.165340721309934	.585554580952287	-.317045059919498	-.418977658813666
2	13	1	5	5	5	2	4	4	5	5	4	4	6	7	7	7	7	7	7	7	7	5	5	7	6	7	6	6	6	6	6	2	6	6	6	6	6	4.22222222222222	6.53333333333333	5.2	6	1.06316854875828	1.17178767242711	.464858646371027	.591809842717443
2	20	2	3	3	4	4	4	2	3	2	4	5	4	5	6	5	6	4	4	5	4	6	5	5	6	5	4	4	3	4	3	4	5	6	6	6	5	3.44444444444444	4.93333333333333	3.6	5.6	.0157027500685433	-.586911601997365	-1.09894876621002	.187494842104999
1	26	2	4	3	4	4	4	2	2	2	1	4	2	4	5	3	4	4	5	4	6	6	5	5	6	3	4	2	3	4	2	2	5	4	5	5	4	2.88888888888889	4.4	2.6	4.6	-.732487106138414	-1.17314469347219	-2.07632839907318	-.82329265942611
1	21	2	7	4	4	3	4	4	3	4	3	4	4	4	5	4	5	5	4	5	5	5	4	5	4	4	5	4	5	4	4	3	4	5	5	4	5	3.66666666666667	4.53333333333333	4	4.6	.314978692551326	-1.02658642060349	-.707996913064762	-.82329265942611
1	18	1	3	5	3	3	4	3	3	4	4	4	5	5	5	6	5	5	4	6	6	5	5	4	6	5	6	6	5	6	5	3	6	5	6	5	6	3.66666666666667	5.2	5	5.6	.314978692551326	-.293795056259952	.269382719798396	.187494842104999
1	22	2	5	3	2	4	4	2	4	2	2	4	6	5	6	4	6	5	5	6	6	6	6	5	6	5	6	5	5	5	4	2	6	5	6	5	6	3	5.53333333333333	4.2	5.6	-.582849134897023	.0726006259118141	-.51252098649213	.187494842104999
1	17	1	7	1	4	5	2	1	1	3	3	3	2	5	4	5	4	7	6	7	3	4	4	5	3	4	3	3	6	3	2	6	1	2	2	4	6	2.55555555555556	4.4	4	3	-1.18140101986259	-1.17314469347219	-.707996913064762	-2.44055266187588
2	24	1	7	3	3	4	3	3	4	3	4	3	5	2	5	4	5	3	5	4	4	5	4	5	2	5	4	4	5	5	5	6	4	3	2	5	5	3.33333333333333	4.13333333333333	5	3.8	-.133935221172848	-1.4662612392096	.269382719798396	-1.631922660651
1	23	2	6	3	3	3	4	3	4	4	1	3	4	5	7	3	6	6	7	6	4	7	5	6	7	6	6	6	5	5	6	5	6	5	7	6	6	3.11111111111111	5.66666666666667	5.4	6	-.433211163655631	.219158898780521	.660334572943659	.591809842717443
2	35	2	6	5	3	4	5	5	4	4	3	4	5	3	6	6	7	7	4	4	6	5	4	6	7	4	7	5	6	6	7	2	7	5	4	5	7	4.11111111111111	5.4	5.2	5.6	.913530577516891	-.0739576469568919	.464858646371027	.187494842104999
1	20	2	5	3	2	2	3	2	2	3	1	3	5	5	5	4	6	5	5	5	4	5	5	4	5	5	5	6	5	5	5	6	4	4	4	4	4	2.33333333333333	4.86666666666667	5.4	4	-1.48067696234537	-.660190738431719	.660334572943659	-1.42976516034478
2	18	2	3	3	4	4	3	2	4	5	3	2	5	5	6	4	3	7	6	5	6	4	4	6	6	5	7	7	5	6	4	2	5	6	5	4	5	3.33333333333333	5.26666666666667	4.8	5	-.133935221172848	-.220515919825599	.0739067932257641	-.418977658813666
2	21	2	6	5	4	3	4	3	4	4	2	5	4	6	6	6	5	6	5	5	6	6	6	6	6	6	5	4	4	5	4	3	5	4	4	4	5	3.77777777777778	5.6	4	4.4	.464616663792717	.145879762346167	-.707996913064762	-1.02545015973233
2	18	2	6	1	4	2	4	2	2	4	1	4	4	4	6	6	6	4	2	6	2	5	4	4	6	6	6	5	4	6	3	3	6	6	6	6	6	2.66666666666667	4.73333333333333	4.2	6	-1.0317630486212	-.806749011300425	-.51252098649213	.591809842717443
1	23	2	7	4	4	4	4	4	4	4	2	2	6	6	5	5	7	6	5	6	5	5	5	7	6	6	6	5	6	6	6	5	6	5	6	6	6	3.55555555555556	5.73333333333333	5.6	5.8	.165340721309934	.292438035214874	.85581049951629	.389652342411221
1	20	1	3	2	1	4	4	1	4	3	1	1	5	5	6	4	5	4	4	6	5	4	4	3	6	4	5	4	3	3	2	2	4	4	3	4	6	2.33333333333333	4.66666666666667	2.8	4.2	-1.48067696234537	-.880028147734778	-1.88085247250055	-1.22760766003855
1	18	1	5	3	1	5	5	4	4	5	5	5	7	6	7	6	6	7	7	7	7	6	6	6	7	6	5	5	6	6	5	3	5	6	4	5	4	4.11111111111111	6.4	5	4.8	.913530577516891	1.02522939955841	.269382719798396	-.621135159119888
2	22	1	4	3	3	4	4	3	3	3	2	2	6	6	6	6	6	6	6	7	6	6	6	6	6	6	6	6	6	6	6	5	6	6	6	6	6	3	6.06666666666667	5.8	6	-.582849134897023	.65883371738664	1.05128642608892	.591809842717443
1	22	1	3	4	4	5	4	4	5	4	4	4	7	6	5	6	6	7	6	6	7	6	5	6	6	5	6	6	5	6	6	2	5	6	5	6	7	4.22222222222222	6	5	5.8	1.06316854875828	.585554580952287	.269382719798396	.389652342411221
1	20	2	6	5	5	3	5	5	5	4	3	1	5	6	7	6	5	6	4	5	4	6	4	3	6	5	6	5	5	6	6	6	6	6	5	5	6	4	5.2	5.6	5.6	.7638926062755	-.293795056259952	.85581049951629	.187494842104999
2	22	1	5	3	4	3	4	2	4	3	2	2	4	4	5	5	4	5	4	3	4	4	4	3	5	5	4	4	3	3	3	3	4	5	5	5	5	3	4.2	3.2	4.8	-.582849134897023	-1.39298210277525	-1.48990061935529	-.621135159119888
1	25	2	2	5	4	4	4	5	4	4	5	4	5	6	6	5	6	5	5	6	6	5	5	5	6	5	5	5	5	5	6	3	6	6	5	6	5	4.33333333333333	5.4	4.8	5.6	1.21280651999967	-.0739576469568919	.0739067932257641	.187494842104999
2	26	1	3	4	4	3	4	4	4	4	3	4	3	4	6	5	6	6	4	5	5	7	3	5	6	5	5	3	3	2	3	2	3	5	6	6	6	3.77777777777778	5	2.6	5.2	.464616663792717	-.513632465563012	-2.07632839907318	-.216820158507444
1	28	2	8	3	4	4	4	3	4	3	4	4	5	6	5	4	6	5	5	6	5	4	6	5	5	6	5	6	5	6	5	2	5	6	6	5	5	3.66666666666667	5.2	4.8	5.4	.314978692551326	-.293795056259952	.0739067932257641	-.014662658201222
1	23	2	3	4	3	3	4	3	2	3	4	3	5	4	3	5	5	4	3	4	5	4	3	4	5	4	3	4	4	5	4	4	5	4	3	5	5	3.22222222222222	4.06666666666667	4.2	4.4	-.28357319241424	-1.53954037564396	-.51252098649213	-1.02545015973233
2	23	1	6	2	2	3	4	3	3	4	2	2	5	5	5	5	5	5	5	5	5	5	5	5	5	5	5	5	5	5	5	4	5	5	5	5	5	2.77777777777778	5	4.8	5	-.882125077379806	-.513632465563012	.0739067932257641	-.418977658813666
1	18	1	5	5	5	5	5	5	5	5	5	5	7	7	7	7	7	7	7	7	7	7	7	7	7	7	7	7	7	7	7	1	7	7	7	7	7	5	7	5.8	7	2.11063434744802	1.68474162746759	1.05128642608892	1.60259734424855
1	19	1	5	3	1	1	1	1	3	4	1	3	7	7	7	7	7	7	7	7	7	7	7	7	7	7	7	7	7	7	7	1	7	7	7	7	7	2	7	5.8	7	-1.92959087606955	1.68474162746759	1.05128642608892	1.60259734424855
1	20	1	5	4	3	2	5	1	4	4	1	1	7	7	7	7	7	7	7	7	4	5	6	4	4	5	4	4	4	5	5	3	4	4	5	6	5	2.77777777777778	5.86666666666667	4.2	4.8	-.882125077379806	.43899630808358	-.51252098649213	-.621135159119888
2	22	1	7	4	5	2	5	4	5	4	5	5	7	7	7	7	7	7	7	7	7	7	7	7	7	7	7	6	6	6	6	2	6	7	6	6	6	4.33333333333333	7	5.2	6.2	1.21280651999967	1.68474162746759	.464858646371027	.793967343023665
1	18	2	5	4	2	5	4	2	2	4	2	4	3	5	5	3	5	5	3	3	5	3	3	5	5	5	5	3	2	2	2	3	4	4	5	5	5	3.22222222222222	4.2	2.4	4.6	-.28357319241424	-1.39298210277525	-2.27180432564581	-.82329265942611
2	26	1	3	2	2	3	1	3	2	4	4	2	3	5	4	2	3	3	5	3	6	3	6	4	3	6	4	2	2	6	3	2	6	4	5	2	3	2.55555555555556	4	3	4	-1.18140101986259	-1.61281951207831	-1.68537654592792	-1.42976516034478
2	13	2	4	4	3	3	4	4	3	3	4	5	5	6	5	5	5	4	6	6	7	7	6	6	5	6	6	6	6	5	6	2	5	6	7	6	6	3.66666666666667	5.66666666666667	5	6	.314978692551326	.219158898780521	.269382719798396	.591809842717443
1	24	2	5	5	4	5	4	4	5	4	5	5	7	6	6	7	6	6	7	6	7	6	5	5	5	7	6	5	6	7	6	2	6	6	6	7	5	4.55555555555556	6.13333333333333	5.2	6	1.51208246248246	.732112853820994	.464858646371027	.591809842717443
2	50	1	1	1	4	4	4	1	5	4	3	4	4	5	7	6	7	6	6	7	5	6	6	7	7	7	6	5	6	6	5	1	6	5	6	6	6	3.33333333333333	6.13333333333333	4.6	5.8	-.133935221172848	.732112853820994	-.121569133346868	.389652342411221
2	24	2	6	3	4	2	4	1	4	4	2	3	5	5	3	5	5	3	4	4	3	4	4	3	4	3	5	4	4	3	3	5	6	6	5	6	6	3	4	3.8	5.8	-.582849134897023	-1.61281951207831	-.903472839637393	.389652342411221
1	11	1	2	4	3	4	4	3	4	3	4	4	7	6	5	5	6	6	6	5	5	5	4	6	5	5	6	6	5	7	5	2	5	6	6	5	5	3.66666666666667	5.46666666666667	5	5.4	.314978692551326	-.000678510522538896	.269382719798396	-.014662658201222
1	23	1	3	3	3	2	2	2	2	3	4	4	5	4	4	5	5	5	4	5	5	5	4	5	5	4	5	5	5	5	4	3	4	4	4	5	4	2.77777777777778	4.66666666666667	4.4	4.2	-.882125077379806	-.880028147734778	-.317045059919498	-1.22760766003855
2	26	2	2	3	1	4	5	1	2	5	2	3	5	4	4	5	5	6	3	6	4	5	6	3	4	6	7	4	6	5	2	1	6	7	5	2	5	2.88888888888889	4.86666666666667	3.6	5	-.732487106138414	-.660190738431719	-1.09894876621002	-.418977658813666
1	23	1	4	1	2	3	2	3	5	4	2	3	3	5	4	6	3	4	5	3	3	4	6	4	3	5	4	2	5	3	5	3	6	4	6	4	5	2.77777777777778	4.13333333333333	3.6	5	-.882125077379806	-1.4662612392096	-1.09894876621002	-.418977658813666
1	24	2	2	4	4	4	4	3	2	4	4	3	5	3	5	3	5	3	3	4	6	4	4	6	6	4	4	5	4	5	4	6	4	3	6	4	6	3.55555555555556	4.33333333333333	4.8	4.6	.165340721309934	-1.24642382990655	.0739067932257641	-.82329265942611
1	23	1	5	3	3	3	3	3	3	3	3	3	6	6	6	6	6	6	6	6	6	6	6	6	6	6	6	4	4	4	4	4	4	4	4	4	4	3	6	4	4	-.582849134897023	.585554580952287	-.707996913064762	-1.42976516034478
2	22	1	3	4	2	5	4	3	1	4	1	5	6	4	5	4	5	4	4	4	5	4	4	4	3	6	4	5	3	4	5	4	3	4	3	5	3	3.22222222222222	4.4	4.2	3.6	-.28357319241424	-1.17314469347219	-.51252098649213	-1.83408016095722
1	24	1	5	3	4	4	3	3	3	3	2	4	5	5	5	4	5	5	5	5	4	6	5	5	5	5	5	5	5	5	5	5	5	5	5	3	3	3.22222222222222	4.93333333333333	5	4.2	-.28357319241424	-.586911601997365	.269382719798396	-1.22760766003855
1	22	1	3	2	4	2	2	2	2	2	2	2	5	5	5	3	4	5	5	4	3	3	3	3	4	3	4	3	3	4	5	3	4	3	5	5	5	2.22222222222222	3.93333333333333	3.6	4.4	-1.63031493358676	-1.68609864851267	-1.09894876621002	-1.02545015973233
2	22	1	3	3	4	4	5	2	4	2	1	4	2	2	6	4	6	6	6	4	2	6	2	4	6	7	6	2	4	4	1	1	5	5	5	5	4	3.22222222222222	4.6	2.4	4.8	-.28357319241424	-.953307284169132	-2.27180432564581	-.621135159119888
2	18	2	5	4	4	2	4	4	4	2	2	4	5	5	6	6	6	6	5	6	5	7	6	5	6	6	6	5	5	6	4	3	6	5	5	5	6	3.33333333333333	5.73333333333333	4.6	5.4	-.133935221172848	.292438035214874	-.121569133346868	-.014662658201222
1	22	2	6	4	4	4	4	3	5	4	4	4	6	6	6	5	7	5	5	6	5	5	5	7	7	7	7	7	7	6	7	5	6	5	5	5	5	4	5.93333333333333	6.4	5.2	.7638926062755	.512275444517934	1.63771420580682	-.216820158507444
1	24	1	5	4	4	4	4	4	2	4	1	5	5	5	7	6	6	6	3	5	5	5	6	6	6	4	6	5	6	5	3	6	5	6	5	5	5	3.55555555555556	5.4	5	5.2	.165340721309934	-.0739576469568919	.269382719798396	-.216820158507444
1	26	1	3	4	5	5	4	5	5	4	4	5	6	7	6	7	6	7	6	7	6	7	6	7	6	7	6	6	7	7	6	1	7	6	7	6	6	4.55555555555556	6.46666666666667	5.4	6.4	1.51208246248246	1.09850853599276	.660334572943659	.996124843329887
2	21	2	10	5	5	5	5	5	5	5	5	5	7	7	7	7	7	7	7	7	7	7	7	7	7	7	7	7	7	7	7	1	7	7	7	7	7	5	7	5.8	7	2.11063434744802	1.68474162746759	1.05128642608892	1.60259734424855
2	20	2	7	4	2	1	4	1	4	5	1	2	6	7	7	6	7	6	7	7	6	7	5	6	7	6	7	6	6	7	6	5	7	5	7	7	6	2.66666666666667	6.46666666666667	6	6.4	-1.0317630486212	1.09850853599276	1.24676235266155	.996124843329887
1	20	2	7	5	5	5	2	4	4	5	1	2	7	7	7	1	7	7	7	7	7	7	7	7	7	7	7	7	7	7	7	1	7	7	7	7	7	3.66666666666667	6.6	5.8	7	.314978692551326	1.24506680886147	1.05128642608892	1.60259734424855
2	23	2	7	5	5	1	4	5	4	4	5	4	7	6	7	6	7	6	7	6	6	6	7	6	7	6	7	7	6	7	6	6	7	7	7	6	6	4.11111111111111	6.46666666666667	6.4	6.6	.913530577516891	1.09850853599276	1.63771420580682	1.19828234363611
2	20	1	4	3	5	4	5	5	4	4	1	1	7	5	7	4	7	7	7	7	4	7	6	6	7	7	6	6	4	4	3	1	7	7	7	7	7	3.55555555555556	6.26666666666667	3.6	7	.165340721309934	.8786711266897	-1.09894876621002	1.60259734424855
2	23	2	4	3	4	4	4	2	3	3	2	4	4	5	6	7	7	7	7	5	4	6	4	4	4	4	4	4	4	5	3	3	5	3	3	3	4	3.22222222222222	5.2	3.8	3.6	-.28357319241424	-.293795056259952	-.903472839637393	-1.83408016095722
1	17	1	1	4	4	4	4	4	4	4	4	3	6	6	6	5	6	5	5	6	6	5	6	6	6	5	6	6	6	6	5	2	5	6	5	5	6	3.88888888888889	5.66666666666667	5	5.4	.614254635034109	.219158898780521	.269382719798396	-.014662658201222
1	23	1	1	5	1	5	5	5	5	5	1	1	6	6	6	1	7	7	7	7	7	7	7	7	7	7	7	7	7	7	7	1	7	7	7	7	7	3.66666666666667	6.4	5.8	7	.314978692551326	1.02522939955841	1.05128642608892	1.60259734424855
1	26	2	2	3	4	3	4	5	4	4	3	4	4	5	6	6	6	5	7	5	5	5	6	5	5	6	6	6	5	4	5	2	6	6	7	7	5	3.77777777777778	5.46666666666667	4.4	6.2	.464616663792717	-.000678510522538896	-.317045059919498	.793967343023665
2	19	1	5	4	3	4	4	4	4	4	2	5	6	6	6	4	6	6	6	6	6	7	6	5	6	6	6	5	3	3	3	3	6	6	5	5	5	3.77777777777778	5.86666666666667	3.4	5.4	.464616663792717	.43899630808358	-1.29442469278266	-.014662658201222
2	18	1	3	4	3	4	4	2	4	3	1	1	6	6	6	4	5	5	5	5	5	5	6	6	7	5	6	4	5	5	4	4	5	5	5	5	7	2.88888888888889	5.46666666666667	4.4	5.4	-.732487106138414	-.000678510522538896	-.317045059919498	-.014662658201222
1	25	1	3	3	2	2	3	2	3	2	3	2	6	4	3	5	4	4	4	2	6	4	4	3	4	3	4	4	3	4	3	4	3	4	4	3	3	2.44444444444444	4	3.6	3.4	-1.33103899110398	-1.61281951207831	-1.09894876621002	-2.03623766126344
2	28	1	6	3	2	1	2	3	4	4	3	3	4	3	3	2	4	3	4	2	4	3	3	5	4	3	2	3	5	3	5	5	5	4	3	4	5	2.77777777777778	3.26666666666667	4.2	4.2	-.882125077379806	-2.4188900128562	-.51252098649213	-1.22760766003855
1	21	1	5	4	5	2	5	1	1	2	2	2	6	6	7	5	7	7	6	6	6	6	6	6	6	6	6	5	6	6	6	6	6	6	6	6	7	2.66666666666667	6.13333333333333	5.8	6.2	-1.0317630486212	.732112853820994	1.05128642608892	.793967343023665
2	21	1	4	5	3	5	4	2	4	4	2	3	6	6	5	4	5	5	4	6	6	7	4	5	7	5	5	5	3	3	2	3	5	5	6	6	6	3.55555555555556	5.33333333333333	3.2	5.6	.165340721309934	-.147236783391246	-1.48990061935529	.187494842104999
2	19	1	3	3	3	3	3	3	3	3	3	3	4	4	4	4	4	4	4	4	4	4	4	4	4	4	4	4	4	4	4	4	4	4	4	4	4	3	4	4	4	-.582849134897023	-1.61281951207831	-.707996913064762	-1.42976516034478
2	21	1	3	3	4	4	4	5	5	4	4	4	6	5	6	6	6	5	6	5	6	5	5	4	5	5	5	6	6	6	6	2	5	5	5	6	6	4.11111111111111	5.33333333333333	5.2	5.4	.913530577516891	-.147236783391246	.464858646371027	-.014662658201222
2	20	1	3	4	4	4	4	4	3	4	3	4	5	4	4	4	6	6	5	6	5	7	5	5	5	4	5	4	5	4	5	3	5	4	4	5	5	3.77777777777778	5.06666666666667	4.2	4.6	.464616663792717	-.440353329128659	-.51252098649213	-.82329265942611
1	22	1	5	4	4	4	5	4	5	3	4	4	6	6	5	6	5	5	6	5	6	6	5	5	6	6	6	6	6	6	6	3	6	6	5	5	5	4.11111111111111	5.6	5.4	5.4	.913530577516891	.145879762346167	.660334572943659	-.014662658201222
1	20	1	4	5	5	4	5	4	4	4	5	4	7	6	7	6	7	6	7	6	6	6	7	6	7	6	6	7	6	6	6	2	6	6	6	6	6	4.44444444444444	6.4	5.4	6	1.36244449124107	1.02522939955841	.660334572943659	.591809842717443
2	19	2	5	4	4	3	4	4	4	4	2	4	5	6	6	4	4	5	6	6	5	6	4	6	6	6	6	4	3	3	2	3	5	5	3	3	6	3.66666666666667	5.4	3	4.4	.314978692551326	-.0739576469568919	-1.68537654592792	-1.02545015973233
2	20	1	5	2	2	4	4	2	4	4	2	2	4	4	5	5	6	6	5	6	4	5	4	4	5	5	4	4	4	4	2	4	4	4	4	4	5	2.88888888888889	4.8	3.6	4.2	-.732487106138414	-.733469874866072	-1.09894876621002	-1.22760766003855
2	20	1	5	3	4	3	5	3	3	3	1	4	6	6	6	6	7	6	5	7	6	7	7	7	7	7	7	6	5	6	5	3	6	7	7	7	7	3.22222222222222	6.46666666666667	5	6.8	-.28357319241424	1.09850853599276	.269382719798396	1.40043984394233
1	23	1	2	3	5	4	5	5	4	5	3	2	5	5	5	5	5	5	5	5	4	4	4	4	4	4	4	4	4	4	4	4	4	4	4	4	4	4	4.53333333333333	4	4	.7638926062755	-1.02658642060349	-.707996913064762	-1.42976516034478
2	26	2	3	2	2	3	5	1	2	5	2	4	6	6	7	7	7	7	7	7	3	6	6	5	7	7	7	7	7	5	1	6	6	7	6	7	6	2.88888888888889	6.33333333333333	5.2	6.4	-.732487106138414	.951950263124054	.464858646371027	.996124843329887
2	23	1	3	5	5	5	5	5	5	5	1	3	1	4	4	4	4	4	5	4	4	6	4	4	7	7	4	4	3	4	2	3	6	6	7	7	7	4.33333333333333	4.4	3.2	6.6	1.21280651999967	-1.17314469347219	-1.48990061935529	1.19828234363611
1	25	2	5	2	3	3	4	1	3	1	1	3	7	7	7	7	7	7	7	7	7	6	7	5	6	6	6	4	5	4	4	5	5	5	4	5	5	2.33333333333333	6.6	4.4	4.8	-1.48067696234537	1.24506680886147	-.317045059919498	-.621135159119888
2	24	2	5	4	5	4	3	4	4	2	2	1	5	6	5	6	5	6	5	6	6	5	5	6	6	7	5	3	3	2	3	3	2	5	5	6	6	3.22222222222222	5.6	2.8	4.8	-.28357319241424	.145879762346167	-1.88085247250055	-.621135159119888
2	19	2	5	2	3	4	4	2	3	4	1	1	7	7	7	3	6	6	5	6	6	6	6	5	6	6	6	4	5	5	5	5	5	4	5	4	4	2.66666666666667	5.86666666666667	4.8	4.4	-1.0317630486212	.43899630808358	.0739067932257641	-1.02545015973233
2	19	1	5	2	4	4	4	3	4	3	1	2	6	6	7	6	7	7	6	7	6	7	6	5	7	7	7	6	6	6	5	4	6	6	6	6	4	3	6.46666666666667	5.4	5.6	-.582849134897023	1.09850853599276	.660334572943659	.187494842104999
2	23	1	3	5	5	4	5	5	1	5	5	5	5	5	7	5	7	7	7	7	6	6	6	6	7	6	7	5	4	4	4	5	5	5	7	7	7	4.44444444444444	6.26666666666667	4.4	6.2	1.36244449124107	.8786711266897	-.317045059919498	.793967343023665
1	20	2	3	4	5	5	5	5	5	5	4	4	5	7	6	6	6	5	6	6	6	7	5	6	6	6	6	7	6	6	5	2	6	6	6	5	6	4.66666666666667	5.93333333333333	5.2	5.8	1.66172043372385	.512275444517934	.464858646371027	.389652342411221
2	24	2	4	3	3	2	3	3	3	3	2	4	7	6	6	6	6	6	6	7	4	7	4	5	7	7	4	4	5	4	4	5	4	5	4	4	4	2.88888888888889	5.86666666666667	4.4	4.2	-.732487106138414	.43899630808358	-.317045059919498	-1.22760766003855
1	24	1	4	3	4	2	2	3	4	4	1	3	7	7	7	7	5	6	7	6	6	6	6	5	7	7	7	6	7	6	6	7	7	7	6	7	7	2.88888888888889	6.4	6.4	6.8	-.732487106138414	1.02522939955841	1.63771420580682	1.40043984394233
1	25	2	6	5	1	1	5	5	1	1	1	4	5	6	6	2	6	6	5	7	5	7	6	7	7	7	7	7	5	7	5	2	5	6	6	7	7	2.66666666666667	5.93333333333333	5.2	6.2	-1.0317630486212	.512275444517934	.464858646371027	.793967343023665
2	20	2	4	4	4	2	4	3	3	3	2	2	5	5	6	4	6	5	5	6	6	6	5	5	5	5	5	4	4	5	3	4	6	6	4	4	4	3	5.26666666666667	4	4.8	-.582849134897023	-.220515919825599	-.707996913064762	-.621135159119888
2	24	2	7	2	3	2	1	1	4	2	1	3	7	7	7	7	7	7	7	7	6	7	7	7	7	7	7	6	6	6	6	5	7	4	4	6	6	2.11111111111111	6.93333333333333	5.8	5.4	-1.77995290482815	1.61146249103323	1.05128642608892	-.014662658201222
2	22	1	3	3	4	3	3	3	3	3	3	4	5	5	5	4	6	5	4	4	4	4	4	4	4	4	4	4	5	5	4	3	5	6	4	4	4	3.22222222222222	4.4	4.2	4.6	-.28357319241424	-1.17314469347219	-.51252098649213	-.82329265942611
2	20	2	7	5	5	5	5	5	5	5	5	5	7	7	7	7	7	7	7	7	7	7	7	7	7	7	7	7	7	7	7	1	7	7	7	7	7	5	7	5.8	7	2.11063434744802	1.68474162746759	1.05128642608892	1.60259734424855
2	24	1	2	3	4	3	3	3	3	3	3	3	4	4	7	4	5	5	5	7	4	4	4	4	4	4	4	4	4	4	6	2	4	4	7	5	6	3.11111111111111	4.6	4	5.2	-.433211163655631	-.953307284169132	-.707996913064762	-.216820158507444
2	22	1	4	4	1	2	2	2	2	4	1	2	6	6	7	6	7	5	4	6	7	7	6	4	6	6	7	6	6	6	5	5	6	6	6	6	6	2.22222222222222	6	5.6	6	-1.63031493358676	.585554580952287	.85581049951629	.591809842717443
2	22	1	5	4	4	3	5	1	4	3	1	3	7	7	6	5	7	6	6	6	5	6	5	4	5	6	5	5	5	5	5	7	6	5	5	5	6	3.11111111111111	5.73333333333333	5.4	5.4	-.433211163655631	.292438035214874	.660334572943659	-.014662658201222
2	21	1	5	2	2	2	1	2	2	2	2	2	6	6	6	5	6	6	6	5	6	6	5	5	6	6	5	6	5	5	6	6	5	6	6	6	6	1.88888888888889	5.66666666666667	5.6	5.8	-2.07922884731094	.219158898780521	.85581049951629	.389652342411221
1	26	2	5	3	2	3	2	2	2	2	1	2	6	6	6	5	5	4	4	6	5	4	4	4	5	6	6	6	6	5	4	6	6	6	5	6	6	2.11111111111111	5.06666666666667	5.4	5.8	-1.77995290482815	-.440353329128659	.660334572943659	.389652342411221
1	18	1	2	3	4	4	4	4	5	4	3	5	5	6	6	6	1	5	3	5	2	6	6	6	6	5	4	1	6	7	6	3	7	2	5	2	6	4	4.8	4.6	4.4	.7638926062755	-.733469874866072	-.121569133346868	-1.02545015973233
1	22	2	7	4	4	2	3	3	4	4	3	3	4	4	4	4	5	5	6	6	6	5	6	6	6	5	5	5	5	5	5	4	5	5	5	4	4	3.33333333333333	5.13333333333333	4.8	4.6	-.133935221172848	-.367074192694305	.0739067932257641	-.82329265942611
2	20	1	5	4	4	4	4	2	3	3	3	3	4	2	4	5	5	5	5	5	5	5	5	6	6	6	6	5	6	6	4	2	6	6	6	6	5	3.33333333333333	4.93333333333333	4.6	5.8	-.133935221172848	-.586911601997365	-.121569133346868	.389652342411221
2	24	2	4	1	1	4	5	1	1	5	1	1	7	6	7	3	7	7	6	7	7	6	6	6	6	6	6	5	4	5	2	7	6	6	6	6	6	2.22222222222222	6.2	4.6	6	-1.63031493358676	.805391990255347	-.121569133346868	.591809842717443
1	24	2	8	3	4	3	4	4	4	4	4	4	7	7	7	7	7	7	7	7	7	7	7	7	7	7	7	7	7	7	7	1	7	7	7	7	7	3.77777777777778	7	5.8	7	.464616663792717	1.68474162746759	1.05128642608892	1.60259734424855
2	20	2	7	2	2	4	5	2	1	4	2	1	6	6	7	6	6	5	6	7	7	6	7	6	6	7	6	6	6	6	5	6	6	7	7	6	6	2.55555555555556	6.26666666666667	5.8	6.4	-1.18140101986259	.8786711266897	1.05128642608892	.996124843329887
2	23	1	4	3	2	2	4	1	5	2	4	3	3	5	3	3	3	7	1	6	7	1	6	3	7	2	7	1	3	6	3	2	6	4	5	2	4	2.88888888888889	4.26666666666667	3	4.2	-.732487106138414	-1.3197029663409	-1.68537654592792	-1.22760766003855
2	31	2	5	3	3	4	4	4	3	2	3	4	5	5	4	5	4	6	5	5	4	4	5	4	5	4	6	5	6	5	4	5	5	6	5	6	6	3.33333333333333	4.73333333333333	5	5.6	-.133935221172848	-.806749011300425	.269382719798396	.187494842104999
2	22	1	3	2	2	5	4	3	2	4	2	3	6	5	7	4	6	6	3	5	5	5	5	4	6	7	6	5	5	5	6	3	5	5	5	6	5	3	5.33333333333333	4.8	5.2	-.582849134897023	-.147236783391246	.0739067932257641	-.216820158507444
2	21	1	4	4	3	5	4	3	4	5	2	3	6	6	5	4	6	5	4	6	6	7	4	5	6	5	4	6	5	3	2	3	7	6	6	7	6	3.66666666666667	5.26666666666667	3.8	6.4	.314978692551326	-.220515919825599	-.903472839637393	.996124843329887
2	21	1	5	5	4	5	5	4	4	4	2	2	6	7	7	6	7	7	5	7	5	6	6	6	7	7	7	4	4	4	4	1	5	5	7	7	7	3.88888888888889	6.4	3.4	6.2	.614254635034109	1.02522939955841	-1.29442469278266	.793967343023665
2	25	1	6	3	3	4	1	2	3	3	3	4	4	5	6	7	7	7	7	7	6	5	5	5	5	5	5	5	5	5	5	3	5	5	5	5	6	2.88888888888889	5.73333333333333	4.6	5.2	-.732487106138414	.292438035214874	-.121569133346868	-.216820158507444
1	21	1	2	3	4	3	5	3	5	4	3	4	3	2	5	3	3	4	4	4	3	4	3	3	4	5	4	3	2	4	2	2	4	4	2	4	4	3.77777777777778	3.6	2.6	3.6	.464616663792717	-2.05249433068443	-2.07632839907318	-1.83408016095722
2	21	2	7	3	4	3	4	4	4	3	3	4	6	6	6	6	6	6	6	6	6	6	6	6	6	5	5	5	6	6	6	7	7	6	7	7	6	3.55555555555556	5.86666666666667	6	6.6	.165340721309934	.43899630808358	1.24676235266155	1.19828234363611
1	22	2	6	3	3	3	3	2	4	3	3	4	4	5	3	5	2	3	5	4	3	5	3	5	5	4	2	1	7	5	4	6	6	4	5	4	5	3.11111111111111	3.86666666666667	4.6	4.8	-.433211163655631	-1.75937778494702	-.121569133346868	-.621135159119888
1	24	2	7	4	5	3	3	3	4	4	1	5	4	4	4	4	7	6	6	7	7	7	7	7	7	7	7	6	6	6	5	2	6	6	6	6	6	3.55555555555556	6.06666666666667	5	6	.165340721309934	.65883371738664	.269382719798396	.591809842717443
1	24	2	5	5	4	5	5	2	4	5	3	5	4	5	7	3	4	5	4	5	5	6	6	5	7	7	6	4	5	5	3	3	6	6	6	6	7	4.22222222222222	5.26666666666667	4	6.2	1.06316854875828	-.220515919825599	-.707996913064762	.793967343023665
2	42	1	6	3	4	5	4	5	4	3	3	3	5	6	5	6	5	6	5	6	6	6	5	5	7	7	7	6	5	5	6	3	5	6	7	6	5	3.77777777777778	5.8	5	5.8	.464616663792717	.365717171649227	.269382719798396	.389652342411221
2	24	2	5	4	4	3	4	3	3	4	3	2	6	7	7	4	6	6	6	6	6	6	6	6	6	6	6	6	7	6	6	7	6	6	6	6	4	3.33333333333333	6	6.4	5.6	-.133935221172848	.585554580952287	1.63771420580682	.187494842104999
1	24	1	5	3	3	2	3	2	3	2	3	2	4	3	4	4	3	4	3	4	3	4	4	3	4	4	3	4	3	4	4	4	4	3	4	3	3	2.55555555555556	3.6	3.8	3.4	-1.18140101986259	-2.05249433068443	-.903472839637393	-2.03623766126344
1	23	1	3	2	3	3	3	3	5	5	2	5	5	3	3	5	4	5	3	5	4	3	4	4	5	3	4	4	4	5	3	3	4	3	4	4	5	3.44444444444444	4	3.8	4	.0157027500685433	-1.61281951207831	-.903472839637393	-1.42976516034478
1	21	2	6	3	5	2	4	2	4	2	2	4	4	6	6	4	6	6	5	6	5	6	5	5	6	5	5	4	4	3	3	2	4	5	6	5	6	3.11111111111111	5.33333333333333	3.2	5.2	-.433211163655631	-.147236783391246	-1.48990061935529	-.216820158507444
1	28	2	7	4	4	4	4	5	5	4	4	4	7	5	5	6	6	5	4	5	7	4	5	6	7	6	5	7	6	7	6	2	5	4	5	7	7	4.22222222222222	5.53333333333333	5.6	5.6	1.06316854875828	.0726006259118141	.85581049951629	.187494842104999
2	22	2	2	3	4	3	3	3	3	3	3	3	2	5	2	4	3	4	5	4	3	5	3	5	5	5	5	5	5	3	4	5	5	5	5	4	5	3.11111111111111	4	4.4	4.8	-.433211163655631	-1.61281951207831	-.317045059919498	-.621135159119888
2	20	1	5	3	3	4	4	2	2	3	1	3	2	4	4	3	3	5	4	6	6	7	6	4	6	6	4	4	6	4	4	5	5	5	5	5	5	2.77777777777778	4.66666666666667	4.6	5	-.882125077379806	-.880028147734778	-.121569133346868	-.418977658813666
1	23	1	6	3	3	3	4	3	3	2	2	3	5	5	5	4	6	5	5	5	5	6	5	5	5	6	5	5	5	5	5	6	5	5	6	5	6	2.88888888888889	5.13333333333333	5.2	5.4	-.732487106138414	-.367074192694305	.464858646371027	-.014662658201222
1	21	1	1	4	5	4	5	3	1	2	2	5	4	6	6	4	7	7	7	7	6	7	6	4	7	7	7	4	5	4	4	4	5	4	5	6	5	3.44444444444444	6.13333333333333	4.2	5	.0157027500685433	.732112853820994	-.51252098649213	-.418977658813666
1	24	2	6	4	4	4	4	4	5	3	5	4	6	5	7	5	7	5	6	5	5	6	5	7	5	7	5	6	7	5	6	2	6	5	4	6	5	4.11111111111111	5.73333333333333	5.2	5.2	.913530577516891	.292438035214874	.464858646371027	-.216820158507444
1	19	2	6	5	2	4	3	3	4	5	1	1	3	7	6	5	5	6	4	7	6	4	5	4	6	5	3	7	7	7	3	7	7	7	4	2	4	3.11111111111111	5.06666666666667	6.2	4.8	-.433211163655631	-.440353329128659	1.44223827923418	-.621135159119888
2	21	2	3	2	4	4	4	2	3	3	2	4	6	5	6	5	5	6	5	6	5	7	6	6	5	6	6	6	6	6	6	6	6	5	6	6	6	3.11111111111111	5.66666666666667	6	5.8	-.433211163655631	.219158898780521	1.24676235266155	.389652342411221
1	21	1	3	5	3	3	5	3	5	3	1	3	4	5	5	4	5	5	5	6	4	6	4	5	6	4	5	5	5	5	5	6	5	5	5	4	3	3.44444444444444	4.86666666666667	5.2	4.4	.0157027500685433	-.660190738431719	.464858646371027	-1.02545015973233
2	21	1	4	3	3	2	2	1	1	1	1	5	6	6	6	6	6	6	6	6	7	7	6	6	5	5	6	5	4	4	4	3	5	6	4	4	5	2.11111111111111	6	4	4.8	-1.77995290482815	.585554580952287	-.707996913064762	-.621135159119888
2	20	1	5	4	4	4	4	4	4	4	4	3	4	5	6	4	3	4	4	4	3	4	2	6	3	5	5	3	3	3	4	3	5	5	5	3	3	3.88888888888889	4.13333333333333	3.2	4.2	.614254635034109	-1.4662612392096	-1.48990061935529	-1.22760766003855
2	21	2	10	3	5	5	5	2	4	3	4	4	5	5	5	5	5	5	5	5	5	5	5	5	5	5	5	4	2	4	2	1	4	6	2	2	5	3.88888888888889	5	2.6	3.8	.614254635034109	-.513632465563012	-2.07632839907318	-1.631922660651
1	20	1	5	3	3	3	3	3	3	3	3	3	4	4	4	4	4	4	4	4	4	4	4	4	4	4	4	4	4	4	4	4	4	4	4	4	4	3	4	4	4	-.582849134897023	-1.61281951207831	-.707996913064762	-1.42976516034478
2	22	2	7	3	4	4	4	2	3	2	2	3	5	5	5	4	5	5	4	5	4	5	4	4	5	5	5	5	4	5	4	4	5	5	4	4	4	3	4.66666666666667	4.4	4.4	-.582849134897023	-.880028147734778	-.317045059919498	-1.02545015973233
1	23	2	6	2	4	3	5	2	3	4	1	2	6	6	6	6	5	6	6	6	3	5	6	6	7	7	6	6	6	6	4	4	6	6	5	6	4	2.88888888888889	5.8	5.2	5.4	-.732487106138414	.365717171649227	.464858646371027	-.014662658201222
1	26	1	2	2	5	4	4	5	4	4	4	5	5	7	4	5	7	5	5	7	6	4	4	5	4	4	6	4	6	4	4	3	5	4	5	4	5	4.11111111111111	5.2	4.2	4.6	.913530577516891	-.293795056259952	-.51252098649213	-.82329265942611
1	25	2	5	4	3	3	4	3	3	3	4	3	5	4	5	4	5	4	5	4	6	4	5	5	6	5	5	6	5	6	5	3	5	5	6	6	5	3.33333333333333	4.8	5	5.4	-.133935221172848	-.733469874866072	.269382719798396	-.014662658201222
2	19	1	2	5	2	5	5	4	3	5	5	4	5	4	4	6	4	5	5	5	7	7	7	7	7	5	4	7	7	7	7	1	7	7	7	7	7	4.22222222222222	5.46666666666667	5.8	7	1.06316854875828	-.000678510522538896	1.05128642608892	1.60259734424855
2	23	1	5	5	4	4	5	5	5	2	2	3	7	7	7	4	7	7	4	7	5	7	5	6	7	7	7	7	7	7	5	7	7	7	7	7	7	3.88888888888889	6.26666666666667	6.6	7	.614254635034109	.8786711266897	1.83319013237945	1.60259734424855
1	21	2	5	1	2	2	2	2	2	2	1	2	5	6	6	6	6	6	6	6	5	6	6	6	6	6	6	5	6	5	6	7	6	6	6	5	6	1.77777777777778	5.86666666666667	5.8	5.8	-2.22886681855233	.43899630808358	1.05128642608892	.389652342411221
1	22	1	4	3	4	5	4	5	4	3	4	5	7	6	5	6	7	6	5	5	6	7	6	5	6	7	6	7	6	6	6	6	6	5	5	5	7	4.11111111111111	6	6.2	5.6	.913530577516891	.585554580952287	1.44223827923418	.187494842104999
1	21	1	4	2	5	4	5	5	4	4	4	4	6	6	6	6	6	5	6	6	5	6	7	6	6	6	6	6	6	6	6	5	6	6	6	6	6	4.11111111111111	5.93333333333333	5.8	6	.913530577516891	.512275444517934	1.05128642608892	.591809842717443
1	26	2	6	2	4	4	5	2	3	4	1	2	6	7	7	3	6	7	7	6	5	7	6	6	7	6	7	5	6	7	6	3	7	7	7	7	6	3	6.2	5.4	6.8	-.582849134897023	.805391990255347	.660334572943659	1.40043984394233
2	13	2	7	4	1	4	5	2	4	2	1	1	5	6	6	6	7	7	4	6	4	6	3	5	6	5	7	5	4	3	3	3	5	6	5	6	6	2.66666666666667	5.53333333333333	3.6	5.6	-1.0317630486212	.0726006259118141	-1.09894876621002	.187494842104999
1	22	1	2	5	4	5	5	5	5	5	5	5	7	7	7	7	7	7	7	7	7	7	7	7	7	7	7	7	7	7	7	1	7	7	7	7	7	4.88888888888889	7	5.8	7	1.96099637620663	1.68474162746759	1.05128642608892	1.60259734424855
1	21	1	7	5	4	1	5	5	5	5	5	5	7	6	7	7	7	6	7	7	7	5	6	7	7	6	7	7	7	7	4	7	7	7	6	7	7	4.44444444444444	6.6	6.4	6.8	1.36244449124107	1.24506680886147	1.63771420580682	1.40043984394233
2	23	1	7	2	5	4	5	4	5	3	1	2	5	5	7	6	6	6	6	6	6	6	6	6	6	6	6	4	4	6	6	2	6	6	5	5	6	3.44444444444444	5.93333333333333	4.4	5.6	.0157027500685433	.512275444517934	-.317045059919498	.187494842104999
2	24	1	4	1	4	2	2	2	2	2	1	1	7	7	7	7	7	6	7	5	3	6	6	4	6	6	6	6	6	6	6	2	6	6	6	6	6	1.88888888888889	6	5.2	6	-2.07922884731094	.585554580952287	.464858646371027	.591809842717443
1	16	1	3	1	1	4	4	1	1	1	1	1	7	7	7	7	7	7	7	7	7	7	7	7	7	7	7	6	6	7	7	1	6	6	7	7	7	1.66666666666667	7	5.4	6.6	-2.37850478979372	1.68474162746759	.660334572943659	1.19828234363611
2	22	1	9	4	3	4	4	1	1	2	4	5	7	7	7	7	5	5	2	7	2	4	2	5	1	7	3	1	1	6	7	3	4	3	2	2	6	3.11111111111111	4.73333333333333	3.6	3.4	-.433211163655631	-.806749011300425	-1.09894876621002	-2.03623766126344
1	24	2	5	5	4	4	1	5	5	4	4	2	4	6	5	6	7	7	5	7	4	6	5	6	5	6	7	4	4	5	4	2	5	6	6	5	6	3.77777777777778	5.73333333333333	3.8	5.6	.464616663792717	.292438035214874	-.903472839637393	.187494842104999
2	23	2	5	2	4	3	4	3	2	4	2	2	4	4	4	4	5	5	5	6	5	5	5	5	5	5	4	6	5	6	6	6	6	4	4	4	4	2.88888888888889	4.73333333333333	5.8	4.4	-.732487106138414	-.806749011300425	1.05128642608892	-1.02545015973233
2	40	1	7	2	1	4	3	2	3	2	1	3	6	7	7	7	5	4	6	7	6	4	6	6	7	7	7	4	5	5	4	5	6	5	6	7	6	2.33333333333333	6.13333333333333	4.6	6	-1.48067696234537	.732112853820994	-.121569133346868	.591809842717443
2	22	1	7	4	5	5	5	4	5	4	4	5	7	6	7	6	7	6	7	6	6	7	6	7	6	7	6	6	7	6	7	2	7	6	6	7	7	4.55555555555556	6.46666666666667	5.6	6.6	1.51208246248246	1.09850853599276	.85581049951629	1.19828234363611
1	19	1	4	5	5	5	5	5	5	5	5	5	7	7	7	7	7	7	7	7	6	6	6	6	6	6	6	6	6	6	6	2	6	6	6	6	6	5	6.53333333333333	5.2	6	2.11063434744802	1.17178767242711	.464858646371027	.591809842717443
2	21	1	4	5	3	3	5	5	5	5	3	2	3	5	7	6	7	6	4	7	6	7	7	7	7	7	7	5	4	4	4	3	5	5	4	5	5	4	6.2	4	4.8	.7638926062755	.805391990255347	-.707996913064762	-.621135159119888
2	12	2	4	5	2	4	2	5	3	3	3	5	6	6	6	6	6	6	6	6	6	6	5	5	6	6	5	6	5	6	5	2	5	6	6	7	5	3.55555555555556	5.8	4.8	5.8	.165340721309934	.365717171649227	.0739067932257641	.389652342411221
2	24	1	6	3	5	5	5	3	4	4	2	5	4	6	6	4	7	5	5	5	5	6	5	3	6	6	6	3	3	3	3	2	4	4	6	4	6	4	5.26666666666667	2.8	4.8	.7638926062755	-.220515919825599	-1.88085247250055	-.621135159119888
1	18	1	4	3	3	3	3	3	3	3	3	3	4	4	4	4	4	4	4	4	4	4	4	4	4	4	4	4	4	4	4	4	4	4	4	4	4	3	4	4	4	-.582849134897023	-1.61281951207831	-.707996913064762	-1.42976516034478
1	16	2	9	5	5	5	5	5	5	5	5	5	7	7	7	7	7	7	7	7	7	7	7	7	7	7	7	7	7	7	7	1	7	7	7	7	7	5	7	5.8	7	2.11063434744802	1.68474162746759	1.05128642608892	1.60259734424855
2	22	1	4	5	3	4	5	2	4	5	2	4	6	6	7	6	7	6	5	6	6	5	6	7	5	6	6	6	5	6	4	5	7	7	6	6	7	3.77777777777778	6	5.2	6.6	.464616663792717	.585554580952287	.464858646371027	1.19828234363611
2	19	2	5	3	4	2	2	4	4	4	1	4	6	6	7	6	6	7	7	6	6	7	5	4	6	7	6	6	5	6	6	7	7	6	5	6	6	3.11111111111111	6.13333333333333	6	6	-.433211163655631	.732112853820994	1.24676235266155	.591809842717443
1	20	2	5	3	3	2	4	2	3	3	3	3	5	4	5	4	3	3	4	5	6	5	4	5	4	3	5	4	5	6	6	2	3	4	5	5	5	2.88888888888889	4.33333333333333	4.6	4.4	-.732487106138414	-1.24642382990655	-.121569133346868	-1.02545015973233
1	17	1	3	3	2	2	3	3	4	4	3	4	3	6	3	5	3	5	5	4	4	5	3	5	4	3	5	3	4	2	4	4	4	2	3	3	3	3.11111111111111	4.2	3.4	3	-.433211163655631	-1.39298210277525	-1.29442469278266	-2.44055266187588
1	22	2	6	5	3	5	4	3	4	4	3	5	4	3	5	5	6	4	6	4	6	6	7	5	7	5	6	6	7	4	7	4	5	5	5	6	6	4	5.26666666666667	5.6	5.4	.7638926062755	-.220515919825599	.85581049951629	-.014662658201222
1	18	1	9	4	4	3	5	5	4	4	5	4	7	6	6	6	7	6	5	4	5	5	5	5	7	6	6	6	6	6	6	1	5	5	6	6	6	4.22222222222222	5.73333333333333	5	5.6	1.06316854875828	.292438035214874	.269382719798396	.187494842104999
1	23	2	7	2	3	3	3	2	3	2	1	3	7	7	7	5	6	6	6	6	5	4	6	5	6	6	6	5	5	5	4	5	5	5	5	4	4	2.44444444444444	5.86666666666667	4.8	4.6	-1.33103899110398	.43899630808358	.0739067932257641	-.82329265942611
1	26	2	1	3	2	4	3	2	3	4	2	3	4	3	5	3	5	4	2	4	4	3	5	3	5	3	4	5	3	4	4	4	3	4	3	5	5	2.88888888888889	3.8	4	4	-.732487106138414	-1.83265692138137	-.707996913064762	-1.42976516034478
2	32	1	7	5	5	5	5	3	4	4	3	5	7	7	7	7	7	7	7	7	7	7	7	7	7	7	7	7	7	7	7	6	7	7	7	7	7	4.33333333333333	7	6.8	7	1.21280651999967	1.68474162746759	2.02866605895208	1.60259734424855
1	23	2	5	3	4	3	3	3	4	4	3	3	6	6	7	7	5	6	5	6	6	6	6	4	4	6	6	6	5	6	6	4	5	5	5	6	4	3.33333333333333	5.73333333333333	5.4	5	-.133935221172848	.292438035214874	.660334572943659	-.418977658813666
1	29	1	5	1	1	3	3	3	2	3	3	3	4	4	4	4	4	4	4	4	4	3	4	4	4	3	4	4	4	4	3	3	3	4	4	4	4	2.44444444444444	3.86666666666667	3.6	3.8	-1.33103899110398	-1.75937778494702	-1.09894876621002	-1.631922660651
1	20	2	5	2	4	4	4	4	4	4	2	2	7	7	7	7	7	7	7	7	6	7	5	5	6	6	4	6	6	6	6	5	6	6	7	6	6	3.33333333333333	6.33333333333333	5.8	6.2	-.133935221172848	.951950263124054	1.05128642608892	.793967343023665
2	19	2	8	2	2	4	1	2	1	4	1	2	6	7	5	6	7	6	7	7	5	6	7	6	7	5	6	6	7	6	7	7	7	5	7	6	5	2.11111111111111	6.2	6.6	6	-1.77995290482815	.805391990255347	1.83319013237945	.591809842717443
1	20	2	8	3	4	2	3	1	4	3	1	4	4	4	4	4	6	6	4	6	6	7	6	6	6	6	6	6	5	6	5	3	6	6	5	6	7	2.77777777777778	5.4	5	6	-.882125077379806	-.0739576469568919	.269382719798396	.591809842717443
1	23	2	7	5	5	2	5	5	1	1	1	3	6	7	4	5	5	6	7	7	6	7	6	6	2	6	7	6	6	6	7	2	5	7	6	6	6	3.11111111111111	5.8	5.4	6	-.433211163655631	.365717171649227	.660334572943659	.591809842717443
2	20	2	5	1	4	2	4	2	2	4	1	4	5	5	6	6	6	6	4	6	6	6	6	4	6	6	6	2	3	4	3	2	6	6	6	6	6	2.66666666666667	5.6	2.8	6	-1.0317630486212	.145879762346167	-1.88085247250055	.591809842717443
1	20	1	7	4	3	3	4	3	3	3	4	3	6	4	6	4	6	6	4	5	4	6	5	6	4	5	6	6	6	4	5	4	4	5	5	6	5	3.33333333333333	5.13333333333333	5	5	-.133935221172848	-.367074192694305	.269382719798396	-.418977658813666
2	21	2	7	4	4	5	4	5	4	4	5	4	6	7	6	7	6	6	7	6	5	6	7	6	6	6	7	6	7	6	6	2	7	6	7	6	7	4.33333333333333	6.26666666666667	5.4	6.6	1.21280651999967	.8786711266897	.660334572943659	1.19828234363611
1	23	1	3	4	4	5	5	4	5	4	5	4	7	5	7	6	7	6	6	6	7	6	7	6	7	6	6	7	7	7	6	1	6	7	6	6	7	4.44444444444444	6.33333333333333	5.6	6.4	1.36244449124107	.951950263124054	.85581049951629	.996124843329887
1	23	2	8	3	4	4	4	5	5	4	3	5	6	5	6	7	6	5	6	5	5	6	7	5	5	7	5	5	5	5	7	2	7	6	7	5	6	4.11111111111111	5.73333333333333	4.8	6.2	.913530577516891	.292438035214874	.0739067932257641	.793967343023665
2	24	2	3	3	2	4	4	1	2	4	2	5	2	4	5	5	5	4	4	5	2	4	4	4	5	5	4	2	2	3	1	3	2	4	5	5	5	3	4.13333333333333	2.2	4.2	-.582849134897023	-1.4662612392096	-2.46728025221844	-1.22760766003855
1	25	1	3	4	4	4	4	5	4	4	4	5	6	6	6	6	6	6	6	6	5	5	6	6	5	6	5	5	5	6	5	2	6	5	6	6	6	4.22222222222222	5.73333333333333	4.6	5.8	1.06316854875828	.292438035214874	-.121569133346868	.389652342411221
1	20	1	2	3	3	3	1	3	3	3	2	3	5	5	5	5	5	5	5	5	5	5	5	5	5	5	5	4	4	4	4	4	4	4	4	4	4	2.66666666666667	5	4	4	-1.0317630486212	-.513632465563012	-.707996913064762	-1.42976516034478
2	23	2	5	4	3	4	4	3	4	4	1	5	5	5	5	4	5	4	5	4	5	4	5	4	5	4	5	5	5	5	4	4	5	4	5	5	5	3.55555555555556	4.6	4.6	4.8	.165340721309934	-.953307284169132	-.121569133346868	-.621135159119888
2	19	1	7	3	2	3	4	2	4	3	2	3	2	4	6	3	6	4	3	6	4	6	4	4	6	5	5	4	3	4	2	3	4	4	3	5	5	2.88888888888889	4.53333333333333	3.2	4.2	-.732487106138414	-1.02658642060349	-1.48990061935529	-1.22760766003855
2	21	2	5	2	4	4	4	2	4	4	2	3	4	4	6	6	6	6	5	6	4	7	5	5	6	6	6	4	5	5	5	6	5	3	6	6	6	3.22222222222222	5.46666666666667	5	5.2	-.28357319241424	-.000678510522538896	.269382719798396	-.216820158507444
2	24	2	7	5	4	1	5	4	5	4	5	4	7	6	7	6	7	6	7	6	7	6	7	6	7	6	7	7	6	7	6	7	6	7	7	6	6	4.11111111111111	6.53333333333333	6.6	6.4	.913530577516891	1.17178767242711	1.83319013237945	.996124843329887
2	23	1	4	5	5	4	5	4	4	4	5	2	6	4	5	7	6	7	5	5	7	6	6	6	7	5	5	7	6	7	7	2	7	6	6	6	6	4.22222222222222	5.8	5.8	6.2	1.06316854875828	.365717171649227	1.05128642608892	.793967343023665
2	22	1	7	4	4	4	5	3	5	4	2	5	6	7	7	6	6	7	6	6	6	7	5	5	7	6	7	4	4	6	5	4	4	4	6	6	4	4	6.26666666666667	4.6	4.8	.7638926062755	.8786711266897	-.121569133346868	-.621135159119888
1	21	2	10	5	5	5	5	5	5	5	5	5	7	7	7	7	7	7	7	7	7	7	7	7	7	7	7	7	7	7	7	1	7	7	7	7	7	5	7	5.8	7	2.11063434744802	1.68474162746759	1.05128642608892	1.60259734424855
1	20	1	5	3	4	5	4	2	3	4	2	4	6	5	6	5	6	6	6	6	6	6	5	7	7	7	7	4	5	5	5	2	5	4	5	6	7	3.44444444444444	6.06666666666667	4.2	5.4	.0157027500685433	.65883371738664	-.51252098649213	-.014662658201222
2	21	1	4	4	3	4	4	3	4	4	3	3	5	5	4	5	5	4	5	5	4	5	5	4	4	5	4	4	4	4	5	3	5	4	4	5	4	3.55555555555556	4.6	4	4.4	.165340721309934	-.953307284169132	-.707996913064762	-1.02545015973233
1	23	2	8	1	1	5	5	5	5	5	5	5	6	5	5	7	5	5	6	6	6	7	5	5	7	7	6	6	6	6	5	2	7	5	6	7	7	4.11111111111111	5.86666666666667	5	6.4	.913530577516891	.43899630808358	.269382719798396	.996124843329887
1	24	2	2	4	5	4	4	1	4	5	1	4	6	7	6	2	6	7	6	6	6	3	5	4	6	7	6	6	6	6	5	5	5	7	6	7	5	3.55555555555556	5.53333333333333	5.6	6	.165340721309934	.0726006259118141	.85581049951629	.591809842717443
1	28	2	5	4	4	4	4	4	3	4	4	3	6	6	5	6	6	6	6	6	6	6	6	6	6	6	6	6	6	6	5	2	6	6	6	6	6	3.77777777777778	5.93333333333333	5	6	.464616663792717	.512275444517934	.269382719798396	.591809842717443
2	23	2	4	3	4	4	4	2	2	2	1	1	3	4	5	5	5	4	4	4	4	6	4	5	4	5	4	5	6	6	6	7	6	6	6	6	4	2.55555555555556	4.4	6	5.6	-1.18140101986259	-1.17314469347219	1.24676235266155	.187494842104999
1	24	2	4	4	5	3	4	4	5	4	4	5	6	6	5	5	3	5	6	5	7	5	5	5	5	5	6	6	6	6	6	2	5	5	6	5	5	4.22222222222222	5.26666666666667	5.2	5.2	1.06316854875828	-.220515919825599	.464858646371027	-.216820158507444
1	20	1	3	5	5	5	5	4	4	4	3	3	7	7	7	7	7	7	7	7	7	6	7	6	7	6	7	7	7	6	7	1	6	7	7	6	7	4.22222222222222	6.8	5.6	6.6	1.06316854875828	1.46490421816453	.85581049951629	1.19828234363611
1	20	2	4	2	2	4	3	3	3	3	2	2	2	2	2	2	6	6	6	6	6	6	6	6	6	6	6	6	6	6	6	6	6	6	6	6	6	2.66666666666667	4.93333333333333	6	6	-1.0317630486212	-.586911601997365	1.24676235266155	.591809842717443
1	20	1	6	3	3	3	3	3	3	3	2	2	4	5	6	6	7	7	7	7	5	5	5	5	6	6	6	6	6	6	6	5	6	6	6	6	6	2.77777777777778	5.8	5.8	6	-.882125077379806	.365717171649227	1.05128642608892	.591809842717443
1	20	2	6	5	5	5	5	5	5	5	2	4	7	7	7	7	7	7	7	7	7	7	7	7	7	7	7	7	7	7	5	7	7	7	5	5	5	4.55555555555556	7	6.6	5.8	1.51208246248246	1.68474162746759	1.83319013237945	.389652342411221
2	20	1	5	2	3	4	2	1	3	2	2	2	5	6	7	5	5	7	6	5	5	6	6	6	5	6	5	4	4	4	3	3	5	4	4	5	4	2.33333333333333	5.66666666666667	3.6	4.4	-1.48067696234537	.219158898780521	-1.09894876621002	-1.02545015973233
2	18	2	8	3	4	4	4	3	3	3	4	4	4	5	4	4	5	5	4	5	5	4	5	5	5	6	5	7	6	5	6	2	6	6	6	6	6	3.55555555555556	4.73333333333333	5.2	6	.165340721309934	-.806749011300425	.464858646371027	.591809842717443
2	19	2	4	4	4	4	4	3	4	2	1	4	4	5	6	4	6	4	3	6	4	6	5	6	6	6	6	5	6	6	3	2	6	6	6	6	6	3.33333333333333	5.13333333333333	4.4	6	-.133935221172848	-.367074192694305	-.317045059919498	.591809842717443
2	25	1	8	4	4	4	4	3	4	3	4	3	5	5	5	6	6	6	5	6	6	6	6	6	5	5	5	5	5	5	5	3	5	5	5	5	5	3.66666666666667	5.53333333333333	4.6	5	.314978692551326	.0726006259118141	-.121569133346868	-.418977658813666
1	23	1	1	2	5	4	5	4	4	4	1	1	7	7	7	7	7	7	7	7	7	6	7	7	7	7	7	6	7	7	7	1	6	7	7	7	7	3.33333333333333	6.93333333333333	5.6	6.8	-.133935221172848	1.61146249103323	.85581049951629	1.40043984394233
2	23	2	5	2	4	4	5	2	2	4	2	5	5	3	6	5	6	6	4	6	5	6	6	6	6	4	6	6	4	5	2	3	6	6	6	6	6	3.33333333333333	5.33333333333333	4	6	-.133935221172848	-.147236783391246	-.707996913064762	.591809842717443
2	24	1	6	2	4	2	3	2	4	2	3	2	3	5	6	3	6	5	4	4	5	4	4	4	6	6	5	4	4	4	3	3	5	3	4	4	5	2.66666666666667	4.66666666666667	3.6	4.2	-1.0317630486212	-.880028147734778	-1.09894876621002	-1.22760766003855
2	21	2	5	4	4	2	2	2	2	2	2	4	6	6	6	6	6	6	6	6	6	6	6	6	6	6	6	5	4	5	4	5	6	5	5	5	5	2.66666666666667	6	4.6	5.2	-1.0317630486212	.585554580952287	-.121569133346868	-.216820158507444
2	23	1	2	1	4	5	4	1	1	5	1	3	7	5	5	3	7	4	4	4	3	4	5	7	7	7	4	4	1	1	1	4	6	5	5	5	4	2.77777777777778	5.06666666666667	2.2	5	-.882125077379806	-.440353329128659	-2.46728025221844	-.418977658813666
2	22	1	5	4	3	4	4	3	4	3	1	1	4	5	6	6	5	6	7	7	4	5	5	4	6	6	6	6	6	6	7	2	6	5	6	7	5	3	5.46666666666667	5.4	5.8	-.582849134897023	-.000678510522538896	.660334572943659	.389652342411221
1	19	2	6	2	3	3	2	3	2	4	3	2	4	3	4	4	3	4	3	4	4	6	5	4	5	3	4	4	5	4	4	4	5	4	5	3	5	2.66666666666667	4	4.2	4.4	-1.0317630486212	-1.61281951207831	-.51252098649213	-1.02545015973233
1	25	2	4	1	3	3	1	1	1	5	1	1	4	5	5	4	6	5	2	5	3	6	5	5	5	5	6	2	3	2	2	2	6	5	6	6	6	1.88888888888889	4.73333333333333	2.2	5.8	-2.07922884731094	-.806749011300425	-2.46728025221844	.389652342411221
1	18	1	3	5	3	2	5	5	4	5	5	4	7	6	7	6	7	7	7	7	7	7	7	6	3	4	4	7	7	7	6	5	6	6	6	7	5	4.22222222222222	6.13333333333333	6.4	6	1.06316854875828	.732112853820994	1.63771420580682	.591809842717443
1	16	2	3	4	4	5	5	3	4	4	2	3	4	5	6	5	6	7	6	6	2	6	5	6	6	7	5	3	2	3	2	2	3	5	2	3	3	3.77777777777778	5.46666666666667	2.4	3.2	.464616663792717	-.000678510522538896	-2.27180432564581	-2.23839516156966
2	25	1	5	2	3	5	5	4	4	2	1	2	5	6	6	5	4	5	5	6	5	6	4	5	7	6	6	4	5	4	5	5	4	4	5	6	5	3.11111111111111	5.4	4.6	4.8	-.433211163655631	-.0739576469568919	-.121569133346868	-.621135159119888
2	30	2	6	5	5	5	5	5	5	5	5	5	7	7	7	7	7	7	7	7	7	7	7	7	7	7	7	7	7	7	7	1	7	7	7	7	7	5	7	5.8	7	2.11063434744802	1.68474162746759	1.05128642608892	1.60259734424855
2	21	1	4	3	3	5	5	3	3	2	3	3	6	6	6	4	6	4	4	6	7	6	4	5	6	6	6	4	3	4	4	1	6	6	7	7	7	3.33333333333333	5.46666666666667	3.2	6.6	-.133935221172848	-.000678510522538896	-1.48990061935529	1.19828234363611
1	23	1	6	2	4	2	5	2	3	2	1	2	5	3	6	3	6	4	1	6	5	4	5	5	3	5	5	3	3	3	3	2	5	6	5	5	6	2.55555555555556	4.4	2.8	5.4	-1.18140101986259	-1.17314469347219	-1.88085247250055	-.014662658201222
1	22	1	8	4	2	3	3	4	3	3	2	4	4	6	5	7	6	6	6	5	5	6	5	5	6	5	6	7	6	5	7	2	5	7	6	6	6	3.11111111111111	5.53333333333333	5.4	6	-.433211163655631	.0726006259118141	.660334572943659	.591809842717443
1	25	1	1	2	4	3	3	2	3	3	3	2	4	5	5	5	6	6	6	6	6	6	6	5	6	6	5	5	5	5	5	2	5	6	5	6	5	2.77777777777778	5.53333333333333	4.4	5.4	-.882125077379806	.0726006259118141	-.317045059919498	-.014662658201222
2	20	2	5	4	4	3	4	3	4	2	2	2	7	7	7	5	7	6	5	6	5	7	5	6	6	7	6	6	6	6	6	7	2	2	1	2	2	3.11111111111111	6.13333333333333	6.2	1.8	-.433211163655631	.732112853820994	1.44223827923418	-3.65349766371321
1	36	2	8	2	2	4	3	3	4	3	4	3	3	5	5	3	5	5	3	5	3	5	3	6	3	5	3	5	4	5	4	4	4	3	5	4	5	3.11111111111111	4.13333333333333	4.4	4.2	-.433211163655631	-1.4662612392096	-.317045059919498	-1.22760766003855
2	20	1	4	4	4	3	3	4	4	3	4	4	5	4	6	5	5	6	6	6	5	6	6	5	5	6	5	6	5	5	6	2	5	6	5	6	4	3.66666666666667	5.4	4.8	5.2	.314978692551326	-.0739576469568919	.0739067932257641	-.216820158507444
2	23	1	3	5	5	2	5	3	4	2	2	4	6	7	7	6	7	7	5	6	5	7	6	5	7	6	6	5	3	5	2	3	5	6	5	6	6	3.55555555555556	6.2	3.6	5.6	.165340721309934	.805391990255347	-1.09894876621002	.187494842104999
2	24	1	6	2	3	4	2	2	2	4	1	1	6	6	6	6	6	6	6	6	6	6	6	6	6	6	6	6	6	5	4	4	6	6	4	4	4	2.33333333333333	6	5	4.8	-1.48067696234537	.585554580952287	.269382719798396	-.621135159119888
1	21	1	5	2	2	2	2	2	1	2	2	1	7	6	6	6	7	6	5	6	6	6	5	6	5	6	5	6	5	6	6	7	5	5	6	6	5	1.77777777777778	5.86666666666667	6	5.4	-2.22886681855233	.43899630808358	1.24676235266155	-.014662658201222
2	22	1	5	5	4	4	5	3	3	2	1	2	7	6	6	6	6	6	6	6	6	6	6	4	7	6	6	5	4	5	4	3	5	5	4	4	5	3.22222222222222	6	4.2	4.6	-.28357319241424	.585554580952287	-.51252098649213	-.82329265942611
1	26	1	6	4	3	2	4	2	2	4	2	4	6	5	4	3	6	4	3	3	5	4	4	3	5	4	3	5	2	5	4	2	4	3	4	5	5	3	4.13333333333333	3.6	4.2	-.582849134897023	-1.4662612392096	-1.09894876621002	-1.22760766003855
1	20	1	5	4	3	3	3	3	3	3	4	3	7	7	6	7	7	7	6	6	7	6	6	7	6	6	7	6	6	6	7	2	6	7	6	6	6	3.22222222222222	6.53333333333333	5.4	6.2	-.28357319241424	1.17178767242711	.660334572943659	.793967343023665
2	22	1	8	3	4	3	4	3	4	4	1	2	6	6	6	6	6	5	5	5	4	6	6	5	4	5	4	5	4	5	4	3	5	5	5	5	5	3.11111111111111	5.26666666666667	4.2	5	-.433211163655631	-.220515919825599	-.51252098649213	-.418977658813666
2	23	1	9	1	4	2	2	2	1	4	1	3	4	7	7	6	7	6	6	6	6	5	5	4	6	6	6	6	6	6	6	6	6	6	6	6	6	2.22222222222222	5.8	6	6	-1.63031493358676	.365717171649227	1.24676235266155	.591809842717443
2	23	2	8	2	4	4	4	2	4	4	1	2	7	6	7	6	6	6	7	6	6	6	5	5	6	7	6	6	6	6	5	6	5	5	6	6	6	3	6.13333333333333	5.8	5.6	-.582849134897023	.732112853820994	1.05128642608892	.187494842104999
1	25	1	2	3	3	3	3	3	3	3	2	3	3	3	4	3	4	3	2	3	3	4	3	3	3	4	4	3	3	3	3	5	3	3	3	3	3	2.88888888888889	3.26666666666667	3.4	3	-.732487106138414	-2.4188900128562	-1.29442469278266	-2.44055266187588
2	25	1	5	2	2	2	3	3	3	3	2	4	6	6	6	6	6	6	6	6	6	6	6	6	6	6	6	6	6	6	6	2	6	6	6	6	6	2.66666666666667	6	5.2	6	-1.0317630486212	.585554580952287	.464858646371027	.591809842717443
1	20	1	4	4	4	3	3	4	4	5	4	3	7	5	5	6	6	7	6	6	5	6	7	5	2	3	6	5	6	5	3	2	3	6	3	6	6	3.77777777777778	5.46666666666667	4.2	4.8	.464616663792717	-.000678510522538896	-.51252098649213	-.621135159119888
1	25	1	5	5	5	5	5	5	5	5	3	3	5	5	5	5	5	5	6	6	6	5	5	6	6	6	6	5	6	4	5	2	6	6	5	6	6	4.55555555555556	5.46666666666667	4.4	5.8	1.51208246248246	-.000678510522538896	-.317045059919498	.389652342411221
1	20	1	3	2	4	3	4	2	4	2	1	2	4	5	6	4	6	5	4	5	5	5	5	4	5	5	5	4	1	3	1	1	4	3	1	1	3	2.66666666666667	4.86666666666667	2	2.4	-1.0317630486212	-.660190738431719	-2.66275617879108	-3.04702516279455
2	20	2	6	4	4	4	4	4	4	3	3	3	4	4	5	4	5	4	4	5	6	6	5	5	5	5	5	5	5	5	5	3	5	5	6	6	5	3.66666666666667	4.8	4.6	5.4	.314978692551326	-.733469874866072	-.121569133346868	-.014662658201222
2	21	1	5	2	2	4	4	1	1	4	1	2	6	6	6	6	6	6	6	6	6	6	6	5	6	6	6	5	5	5	5	4	5	5	5	5	5	2.33333333333333	5.93333333333333	4.8	5	-1.48067696234537	.512275444517934	.0739067932257641	-.418977658813666
2	22	2	4	2	2	2	2	3	3	2	2	3	3	3	4	3	3	3	4	3	3	3	4	2	3	2	2	2	3	3	4	6	4	4	3	3	4	2.33333333333333	3	3.6	3.6	-1.48067696234537	-2.71200655859361	-1.09894876621002	-1.83408016095722
1	23	1	7	5	5	5	4	3	4	4	4	3	4	6	6	7	5	6	6	6	5	7	6	5	5	6	5	5	5	5	7	2	6	5	6	5	6	4.11111111111111	5.66666666666667	4.8	5.6	.913530577516891	.219158898780521	.0739067932257641	.187494842104999
1	19	2	4	4	5	4	4	5	3	4	5	3	7	5	6	7	5	4	6	5	5	4	4	6	4	6	4	6	4	5	6	2	4	6	4	5	4	4.11111111111111	5.2	4.6	4.6	.913530577516891	-.293795056259952	-.121569133346868	-.82329265942611
1	20	1	1	2	2	2	2	2	3	2	4	3	6	6	4	4	6	4	6	4	6	5	5	5	4	4	4	3	3	6	4	3	3	3	6	5	4	2.44444444444444	4.86666666666667	3.8	4.2	-1.33103899110398	-.660190738431719	-.903472839637393	-1.22760766003855
2	23	2	3	2	5	4	5	2	4	5	1	2	5	5	5	2	5	6	2	5	5	5	5	7	4	7	4	1	1	1	1	1	2	5	4	6	6	3.33333333333333	4.8	1	4.6	-.133935221172848	-.733469874866072	-3.64013581165423	-.82329265942611
2	21	2	6	4	3	5	5	3	4	4	1	4	5	6	7	5	7	6	7	7	4	6	5	4	7	6	6	6	6	7	6	7	6	6	6	6	7	3.66666666666667	5.86666666666667	6.4	6.2	.314978692551326	.43899630808358	1.63771420580682	.793967343023665
1	22	2	8	4	4	4	3	4	4	4	5	3	5	6	5	4	5	6	7	6	5	4	4	5	6	5	6	5	6	6	5	4	4	5	7	5	6	3.88888888888889	5.26666666666667	5.2	5.4	.614254635034109	-.220515919825599	.464858646371027	-.014662658201222
1	25	1	2	4	4	3	4	5	3	4	4	3	5	5	5	5	5	5	5	5	5	5	5	5	5	5	5	5	5	5	5	3	5	5	5	5	5	3.77777777777778	5	4.6	5	.464616663792717	-.513632465563012	-.121569133346868	-.418977658813666
2	23	1	5	3	4	2	4	2	2	4	2	2	5	5	5	5	6	5	5	5	6	5	5	5	5	5	5	5	6	5	5	2	5	6	5	5	5	2.77777777777778	5.13333333333333	4.6	5.2	-.882125077379806	-.367074192694305	-.121569133346868	-.216820158507444
2	16	2	9	1	4	2	2	5	5	5	2	3	5	3	7	7	3	3	4	2	5	7	2	2	4	6	4	3	6	2	3	1	4	7	5	3	3	3.22222222222222	4.26666666666667	3	4.4	-.28357319241424	-1.3197029663409	-1.68537654592792	-1.02545015973233
2	24	1	5	3	4	4	5	3	5	4	4	4	3	3	3	5	5	5	5	7	4	5	6	6	4	4	4	6	4	4	3	5	6	7	4	4	6	4	4.6	4.4	5.4	.7638926062755	-.953307284169132	-.317045059919498	-.014662658201222
2	23	1	5	4	3	3	4	2	3	3	3	3	6	6	7	6	6	6	6	6	6	6	6	6	6	6	6	6	6	6	4	5	6	6	5	5	6	3.11111111111111	6.06666666666667	5.4	5.6	-.433211163655631	.65883371738664	.660334572943659	.187494842104999
2	19	1	6	5	5	5	5	4	5	4	5	4	6	6	5	5	6	6	5	5	6	6	5	5	6	5	6	6	7	5	7	3	5	6	6	5	6	4.66666666666667	5.53333333333333	5.6	5.6	1.66172043372385	.0726006259118141	.85581049951629	.187494842104999
1	19	2	8	4	4	3	4	2	4	2	1	4	7	6	7	5	6	6	7	6	7	7	6	6	7	6	7	6	6	6	5	6	6	6	7	7	7	3.11111111111111	6.4	5.8	6.6	-.433211163655631	1.02522939955841	1.05128642608892	1.19828234363611
1	19	2	5	3	5	5	3	1	4	5	1	1	4	6	7	7	7	7	7	7	6	7	4	4	6	7	6	1	4	4	1	1	7	7	7	7	7	3.11111111111111	6.13333333333333	2.2	7	-.433211163655631	.732112853820994	-2.46728025221844	1.60259734424855
1	25	2	2	4	3	4	3	4	4	4	4	3	5	6	5	6	5	6	5	6	5	6	5	6	5	6	5	5	6	5	6	3	6	5	5	6	6	3.66666666666667	5.46666666666667	5	5.6	.314978692551326	-.000678510522538896	.269382719798396	.187494842104999
2	27	2	6	3	5	4	5	3	3	4	2	5	6	6	6	6	6	6	5	7	4	6	4	6	5	6	6	5	4	5	3	3	5	6	6	6	6	3.77777777777778	5.66666666666667	4	5.8	.464616663792717	.219158898780521	-.707996913064762	.389652342411221
1	23	2	5	4	4	4	5	1	4	4	2	2	6	6	6	6	7	7	7	7	7	7	7	6	7	6	7	6	7	7	5	5	7	7	7	7	7	3.33333333333333	6.6	6	7	-.133935221172848	1.24506680886147	1.24676235266155	1.60259734424855
2	24	2	5	4	4	4	4	4	4	4	5	2	5	6	4	5	6	7	6	5	6	5	3	3	6	5	5	6	5	6	5	2	5	6	6	5	5	3.88888888888889	5.13333333333333	4.8	5.4	.614254635034109	-.367074192694305	.0739067932257641	-.014662658201222
1	20	2	3	3	4	4	4	2	4	3	1	2	2	5	6	2	4	5	2	5	6	6	5	4	5	4	5	3	3	2	1	2	6	6	6	6	7	3	4.4	2.2	6.2	-.582849134897023	-1.17314469347219	-2.46728025221844	.793967343023665
1	18	2	6	2	2	3	4	2	2	3	2	4	6	6	6	7	7	7	6	6	6	6	6	5	6	6	6	6	6	6	5	4	7	6	6	7	5	2.66666666666667	6.13333333333333	5.4	6.2	-1.0317630486212	.732112853820994	.660334572943659	.793967343023665
1	24	1	4	5	2	2	2	2	2	2	2	2	7	5	6	6	7	5	5	6	7	5	6	6	7	6	6	7	6	6	6	6	5	6	6	6	6	2.33333333333333	6	6.2	5.8	-1.48067696234537	.585554580952287	1.44223827923418	.389652342411221
1	21	2	6	4	2	4	4	4	3	4	3	4	6	5	5	5	6	6	6	5	5	6	6	6	5	6	5	6	6	4	6	3	5	6	6	5	6	3.55555555555556	5.53333333333333	5	5.6	.165340721309934	.0726006259118141	.269382719798396	.187494842104999
2	24	2	7	5	4	5	5	5	4	5	3	4	7	7	6	7	6	6	6	6	6	7	6	6	6	6	6	5	4	4	3	5	7	7	7	7	7	4.44444444444444	6.26666666666667	4.2	7	1.36244449124107	.8786711266897	-.51252098649213	1.60259734424855
1	22	1	1	2	2	4	3	4	4	5	3	1	3	1	2	7	4	7	7	6	7	6	6	5	6	6	4	3	1	2	7	6	4	4	7	4	2	3.11111111111111	5.13333333333333	3.8	4.2	-.433211163655631	-.367074192694305	-.903472839637393	-1.22760766003855
2	27	2	7	5	3	3	4	4	3	3	4	3	6	5	5	4	6	4	4	4	6	5	5	4	6	5	4	6	6	6	5	4	4	5	6	4	5	3.55555555555556	4.86666666666667	5.4	4.8	.165340721309934	-.660190738431719	.660334572943659	-.621135159119888
1	32	2	7	4	4	4	4	4	4	4	4	4	6	5	6	6	6	5	6	6	6	5	5	6	6	6	6	6	6	6	6	2	6	5	5	6	5	4	5.73333333333333	5.2	5.4	.7638926062755	.292438035214874	.464858646371027	-.014662658201222
2	24	2	6	3	4	3	3	4	4	4	2	3	5	4	7	3	5	5	6	5	6	3	4	5	7	7	6	6	6	6	6	2	6	6	6	6	6	3.33333333333333	5.2	5.2	6	-.133935221172848	-.293795056259952	.464858646371027	.591809842717443
1	23	2	3	4	4	2	5	2	4	4	1	2	5	6	6	4	5	5	6	6	3	7	6	6	7	7	4	6	6	6	7	1	7	6	6	6	5	3.11111111111111	5.53333333333333	5.2	6	-.433211163655631	.0726006259118141	.464858646371027	.591809842717443
1	20	1	4	2	2	2	1	2	2	2	2	2	6	6	6	5	5	5	6	6	5	6	6	6	6	5	6	6	5	6	6	6	5	6	6	6	6	1.88888888888889	5.66666666666667	5.8	5.8	-2.07922884731094	.219158898780521	1.05128642608892	.389652342411221
1	17	1	1	5	5	5	5	5	5	5	5	5	7	7	7	7	7	7	7	7	7	7	7	7	7	7	7	7	7	7	7	1	7	7	7	7	7	5	7	5.8	7	2.11063434744802	1.68474162746759	1.05128642608892	1.60259734424855
2	21	1	5	4	5	3	5	3	4	3	2	1	4	5	6	4	6	3	2	5	6	6	5	3	6	6	4	4	4	4	2	4	5	4	3	5	5	3.33333333333333	4.73333333333333	3.6	4.4	-.133935221172848	-.806749011300425	-1.09894876621002	-1.02545015973233
2	20	2	5	2	3	3	2	3	2	4	2	4	5	3	5	4	1	4	5	1	6	3	4	3	3	6	3	3	4	3	1	5	3	7	7	4	5	2.77777777777778	3.73333333333333	3.2	5.2	-.882125077379806	-1.90593605781572	-1.48990061935529	-.216820158507444
2	19	2	3	2	4	2	5	2	5	1	2	2	6	6	6	6	2	6	6	6	6	3	3	5	5	6	6	2	2	2	2	2	2	2	2	5	5	2.77777777777778	5.2	2	3.2	-.882125077379806	-.293795056259952	-2.66275617879108	-2.23839516156966
1	22	2	7	4	4	4	4	4	4	3	2	5	5	6	7	4	7	7	5	6	4	5	4	4	7	7	5	5	6	5	4	4	6	6	5	5	5	3.77777777777778	5.53333333333333	4.8	5.4	.464616663792717	.0726006259118141	.0739067932257641	-.014662658201222
2	21	1	4	5	4	4	4	5	4	5	4	4	3	4	5	3	6	4	1	5	6	6	3	3	6	2	5	2	3	3	2	3	5	6	5	5	6	4.33333333333333	4.13333333333333	2.6	5.4	1.21280651999967	-1.4662612392096	-2.07632839907318	-.014662658201222
2	21	1	5	4	4	2	2	2	2	2	2	2	6	6	6	6	6	6	6	6	6	6	6	6	6	6	6	5	5	5	4	4	4	3	4	4	4	2.44444444444444	6	4.6	3.8	-1.33103899110398	.585554580952287	-.121569133346868	-1.631922660651
1	25	1	2	3	3	3	2	2	4	3	4	4	6	5	5	7	7	6	5	5	6	5	5	4	6	5	4	5	5	6	6	4	6	4	5	4	4	3.11111111111111	5.4	5.2	4.6	-.433211163655631	-.0739576469568919	.464858646371027	-.82329265942611
2	21	1	3	2	4	4	4	1	1	4	1	5	6	6	6	6	5	6	4	5	6	4	6	3	5	4	5	5	4	5	2	4	5	5	5	5	5	2.88888888888889	5.13333333333333	4	5	-.732487106138414	-.367074192694305	-.707996913064762	-.418977658813666
2	24	2	6	4	4	2	4	2	3	2	2	4	6	5	6	5	6	5	7	6	6	6	7	6	7	7	6	6	5	6	5	2	5	6	6	5	5	3	6.06666666666667	4.8	5.4	-.582849134897023	.65883371738664	.0739067932257641	-.014662658201222
2	21	2	5	4	4	4	4	2	3	5	3	5	3	3	6	2	7	7	4	5	4	4	5	5	6	5	4	6	6	6	5	5	7	6	7	6	7	3.77777777777778	4.66666666666667	5.6	6.6	.464616663792717	-.880028147734778	.85581049951629	1.19828234363611
2	20	2	3	4	4	4	4	3	4	4	5	4	5	4	5	6	5	5	4	6	5	5	6	5	6	5	5	6	6	6	5	3	6	5	5	6	6	4	5.13333333333333	5.2	5.6	.7638926062755	-.367074192694305	.464858646371027	.187494842104999
1	23	2	3	3	3	3	3	2	2	3	3	2	4	2	3	4	4	4	4	3	3	4	3	4	4	5	4	5	4	5	5	3	4	5	5	5	4	2.66666666666667	3.66666666666667	4.4	4.6	-1.0317630486212	-1.97921519425008	-.317045059919498	-.82329265942611
2	22	2	5	4	4	1	3	1	1	2	3	4	4	4	6	3	4	4	4	6	5	4	4	4	4	4	6	4	4	4	3	4	5	4	4	5	5	2.55555555555556	4.4	3.8	4.6	-1.18140101986259	-1.17314469347219	-.903472839637393	-.82329265942611
1	21	1	1	4	4	4	1	1	1	1	3	1	1	1	1	1	1	3	3	4	4	4	4	4	4	4	4	4	4	4	4	4	4	4	4	4	4	2.22222222222222	2.86666666666667	4	4	-1.63031493358676	-2.85856483146232	-.707996913064762	-1.42976516034478
2	22	1	4	5	5	2	2	4	5	4	4	2	7	6	2	3	6	6	5	7	6	6	5	5	2	6	6	3	6	3	2	3	7	6	6	5	2	3.66666666666667	5.2	3.4	5.2	.314978692551326	-.293795056259952	-1.29442469278266	-.216820158507444
1	32	1	10	5	4	4	5	4	4	5	5	4	7	5	6	6	6	5	5	5	7	5	5	6	7	6	6	7	6	7	5	3	6	5	5	6	5	4.44444444444444	5.8	5.6	5.4	1.36244449124107	.365717171649227	.85581049951629	-.014662658201222
2	18	1	3	3	3	2	3	2	2	3	2	3	2	3	3	2	3	3	4	3	3	3	3	4	4	4	4	2	4	4	5	4	4	3	4	4	4	2.55555555555556	3.2	3.8	3.8	-1.18140101986259	-2.49216914929055	-.903472839637393	-1.631922660651
2	22	1	9	4	3	4	4	1	1	2	4	5	7	7	7	7	5	5	2	7	2	4	2	5	1	7	3	1	1	6	7	3	4	3	2	2	6	3.11111111111111	4.73333333333333	3.6	3.4	-.433211163655631	-.806749011300425	-1.09894876621002	-2.03623766126344
1	20	1	5	4	4	3	4	5	4	4	5	4	6	5	6	5	6	6	6	7	6	5	6	5	7	6	5	5	6	7	6	2	5	5	5	7	6	4.11111111111111	5.8	5.2	5.6	.913530577516891	.365717171649227	.464858646371027	.187494842104999
1	16	2	7	3	2	5	5	5	5	5	2	4	7	7	7	7	7	7	7	7	7	7	7	7	7	7	7	7	7	7	7	1	7	7	7	7	7	4	7	5.8	7	.7638926062755	1.68474162746759	1.05128642608892	1.60259734424855
1	18	1	2	5	5	4	4	3	4	4	2	4	4	6	6	6	4	5	4	5	6	7	5	6	6	6	6	6	6	6	6	4	5	5	6	6	5	3.88888888888889	5.46666666666667	5.6	5.4	.614254635034109	-.000678510522538896	.85581049951629	-.014662658201222
1	20	1	4	3	3	3	3	2	2	3	3	5	5	4	5	4	5	7	5	6	6	4	5	4	5	4	6	6	6	4	5	4	5	5	5	5	5	3	5	5	5	-.582849134897023	-.513632465563012	.269382719798396	-.418977658813666
1	24	1	1	5	5	5	5	5	5	5	5	5	7	7	7	7	7	7	7	7	7	7	7	7	7	7	7	7	7	7	7	1	7	7	7	7	7	5	7	5.8	7	2.11063434744802	1.68474162746759	1.05128642608892	1.60259734424855
2	25	1	10	5	5	5	5	5	5	5	5	5	7	7	7	7	7	7	7	7	7	7	7	7	7	7	7	7	7	7	7	1	7	7	7	7	7	5	7	5.8	7	2.11063434744802	1.68474162746759	1.05128642608892	1.60259734424855
2	20	1	3	2	1	1	3	3	5	1	1	1	5	7	7	7	7	7	7	7	7	7	7	5	7	7	7	7	7	7	7	7	7	7	7	4	4	2	6.73333333333333	7	5.8	-1.92959087606955	1.39162508173017	2.22414198552471	.389652342411221
1	19	1	2	5	3	5	4	5	4	4	5	4	5	5	6	6	7	6	6	6	6	5	6	6	6	6	7	7	6	7	6	2	6	5	7	6	5	4.33333333333333	5.93333333333333	5.6	5.8	1.21280651999967	.512275444517934	.85581049951629	.389652342411221
2	23	1	2	4	5	4	4	5	5	4	4	4	7	7	6	6	6	4	5	4	5	4	4	5	5	6	7	6	6	6	7	2	7	7	7	6	6	4.33333333333333	5.4	5.4	6.6	1.21280651999967	-.0739576469568919	.660334572943659	1.19828234363611
2	24	2	9	1	1	5	1	1	1	1	1	1	7	7	7	7	7	7	7	7	7	7	7	7	7	7	7	7	7	7	7	1	7	7	7	7	7	1.44444444444444	7	5.8	7	-2.6777807322765	1.68474162746759	1.05128642608892	1.60259734424855
2	21	1	3	3	4	4	2	3	4	3	4	3	4	4	2	5	3	3	6	4	3	4	5	4	5	5	4	2	4	3	4	4	3	5	4	3	3	3.33333333333333	4.06666666666667	3.4	3.6	-.133935221172848	-1.53954037564396	-1.29442469278266	-1.83408016095722
2	22	1	3	1	4	1	1	1	1	4	2	4	2	5	7	6	6	5	6	6	7	6	6	6	5	6	5	2	1	1	1	1	7	7	7	7	7	2.11111111111111	5.6	1.2	7	-1.77995290482815	.145879762346167	-3.4446598850816	1.60259734424855
2	28	2	5	4	5	3	3	3	2	2	3	2	5	5	5	5	5	6	6	6	5	6	6	6	6	5	6	5	5	5	6	3	6	6	5	5	5	3	5.53333333333333	4.8	5.4	-.582849134897023	.0726006259118141	.0739067932257641	-.014662658201222
2	21	1	5	4	4	3	3	3	3	3	3	3	4	4	4	4	7	6	5	4	4	4	4	4	7	5	5	5	5	5	5	3	5	5	5	5	5	3.22222222222222	4.73333333333333	4.6	5	-.28357319241424	-.806749011300425	-.121569133346868	-.418977658813666
2	23	2	10	3	4	3	4	3	4	3	3	4	4	4	5	4	4	4	4	5	4	6	6	6	5	6	6	5	6	5	6	2	5	6	5	5	5	3.44444444444444	4.86666666666667	4.8	5.2	.0157027500685433	-.660190738431719	.0739067932257641	-.216820158507444
1	20	1	7	5	4	3	3	4	3	3	4	3	5	4	5	4	5	4	5	4	5	4	4	5	4	5	4	4	5	5	4	4	5	4	5	5	5	3.55555555555556	4.46666666666667	4.4	4.8	.165340721309934	-1.09986555703784	-.317045059919498	-.621135159119888
1	26	2	4	4	4	5	2	2	4	4	2	2	6	6	6	6	6	6	6	6	6	6	6	7	7	7	7	5	6	6	6	6	5	6	6	6	6	3.22222222222222	6.26666666666667	5.8	5.8	-.28357319241424	.8786711266897	1.05128642608892	.389652342411221
2	18	2	3	3	4	4	4	2	3	3	3	4	5	5	5	5	5	5	6	7	4	5	5	5	5	6	5	6	7	6	4	5	6	6	5	5	5	3.33333333333333	5.2	5.6	5.4	-.133935221172848	-.293795056259952	.85581049951629	-.014662658201222
2	20	1	3	3	3	5	3	3	3	3	3	3	4	4	4	4	4	4	4	4	4	4	4	4	4	4	4	5	4	4	5	4	4	5	4	4	4	3.22222222222222	4	4.4	4.2	-.28357319241424	-1.61281951207831	-.317045059919498	-1.22760766003855
2	20	2	6	4	5	4	3	3	3	3	2	4	6	6	6	5	5	5	5	6	5	5	5	5	6	6	5	4	3	4	3	3	5	5	5	6	6	3.44444444444444	5.4	3.4	5.4	.0157027500685433	-.0739576469568919	-1.29442469278266	-.014662658201222
2	23	1	4	4	4	4	2	2	2	4	2	3	3	5	3	5	3	5	4	4	5	4	5	5	3	3	4	4	4	3	3	5	5	5	3	5	5	3	4.06666666666667	3.8	4.6	-.582849134897023	-1.53954037564396	-.903472839637393	-.82329265942611
1	23	2	6	4	5	2	4	3	4	3	1	5	4	4	6	4	6	6	4	6	5	6	4	5	6	6	6	5	5	5	5	5	6	6	6	6	7	3.44444444444444	5.2	5	6.2	.0157027500685433	-.293795056259952	.269382719798396	.793967343023665
1	23	1	5	4	3	4	3	3	4	4	4	3	6	5	5	5	6	5	5	5	5	6	5	5	6	5	5	6	5	6	6	3	5	5	5	5	5	3.55555555555556	5.26666666666667	5.2	5	.165340721309934	-.220515919825599	.464858646371027	-.418977658813666
2	19	1	6	3	3	4	4	3	4	5	2	5	6	6	7	5	6	5	5	7	7	7	6	6	5	6	6	6	6	6	6	7	7	6	6	6	6	3.66666666666667	6	6.2	6.2	.314978692551326	.585554580952287	1.44223827923418	.793967343023665
1	24	1	5	4	4	4	4	4	4	4	4	4	5	5	5	5	5	5	5	5	5	5	5	5	5	5	5	5	5	5	5	3	5	5	5	5	5	4	5	4.6	5	.7638926062755	-.513632465563012	-.121569133346868	-.418977658813666
1	21	1	3	4	5	4	4	4	5	4	4	4	6	6	6	7	6	7	6	7	6	6	7	6	7	6	6	6	7	6	6	1	6	6	7	6	7	4.22222222222222	6.33333333333333	5.2	6.4	1.06316854875828	.951950263124054	.464858646371027	.996124843329887
2	19	1	5	4	4	3	5	2	2	2	1	2	5	6	6	3	6	6	4	6	1	6	5	6	5	6	7	4	2	6	6	4	6	6	6	6	6	2.77777777777778	5.2	4.4	6	-.882125077379806	-.293795056259952	-.317045059919498	.591809842717443
1	48	1	4	3	4	4	5	4	5	5	5	4	6	7	7	7	7	6	7	7	7	6	7	7	7	7	7	7	7	7	6	2	6	6	6	7	7	4.33333333333333	6.8	5.8	6.4	1.21280651999967	1.46490421816453	1.05128642608892	.996124843329887
2	19	2	7	2	2	5	2	1	2	4	2	1	6	7	5	6	7	6	7	7	6	7	5	6	7	6	7	7	5	6	7	7	6	7	6	7	6	2.33333333333333	6.33333333333333	6.4	6.4	-1.48067696234537	.951950263124054	1.63771420580682	.996124843329887
1	25	1	2	4	3	3	4	2	3	4	3	2	5	4	3	4	5	4	5	4	5	4	5	4	5	4	5	5	4	5	4	3	4	5	5	4	4	3.11111111111111	4.4	4.2	4.4	-.433211163655631	-1.17314469347219	-.51252098649213	-1.02545015973233
2	19	2	5	4	5	4	4	3	4	4	4	4	6	6	6	6	6	6	5	6	6	6	6	6	6	6	6	6	5	5	4	5	5	6	6	6	5	4	5.93333333333333	5	5.6	.7638926062755	.512275444517934	.269382719798396	.187494842104999
2	22	1	5	5	4	5	4	2	5	5	2	4	6	6	7	6	7	7	6	6	5	7	6	7	7	4	6	6	7	6	5	6	7	7	6	6	5	4	6.2	6	6.2	.7638926062755	.805391990255347	1.24676235266155	.793967343023665
1	20	1	3	5	4	5	5	5	5	5	5	4	5	5	3	6	6	5	5	6	6	6	6	6	3	7	6	7	5	5	6	3	7	5	6	6	5	4.77777777777778	5.4	5.2	5.8	1.81135840496524	-.0739576469568919	.464858646371027	.389652342411221
1	32	1	4	5	5	5	1	5	4	4	5	5	7	6	5	5	7	7	6	6	7	6	6	6	7	6	6	7	6	7	6	2	6	6	6	6	6	4.33333333333333	6.2	5.6	6	1.21280651999967	.805391990255347	.85581049951629	.591809842717443
1	20	2	6	2	5	4	5	2	4	4	2	4	6	6	6	5	6	6	5	7	6	6	5	7	6	5	6	2	4	3	1	3	6	7	6	6	7	3.55555555555556	5.86666666666667	2.6	6.4	.165340721309934	.43899630808358	-2.07632839907318	.996124843329887
1	25	2	3	5	5	4	2	4	2	3	3	3	3	4	5	3	5	4	3	5	5	4	3	5	5	3	5	5	4	5	4	7	5	4	3	2	4	3.44444444444444	4.13333333333333	5	3.6	.0157027500685433	-1.4662612392096	.269382719798396	-1.83408016095722
2	25	2	8	3	4	3	5	5	4	5	1	5	7	7	7	6	7	6	5	7	7	7	7	6	7	7	7	6	6	7	5	7	7	5	7	7	7	3.88888888888889	6.66666666666667	6.2	6.6	.614254635034109	1.31834594529582	1.44223827923418	1.19828234363611
1	22	2	5	5	5	5	5	5	5	5	5	5	7	7	7	7	7	7	7	7	7	7	7	7	7	6	7	7	7	7	7	1	7	7	7	7	7	5	6.93333333333333	5.8	7	2.11063434744802	1.61146249103323	1.05128642608892	1.60259734424855
2	21	1	5	3	3	3	4	2	3	2	1	5	4	5	5	5	5	5	5	5	6	6	6	6	6	5	6	6	6	4	3	2	6	6	6	6	6	2.88888888888889	5.33333333333333	4.2	6	-.732487106138414	-.147236783391246	-.51252098649213	.591809842717443
1	22	1	9	5	5	5	5	5	5	5	5	5	7	7	7	7	7	7	7	7	7	7	7	7	7	7	7	7	7	7	7	1	7	7	7	7	7	5	7	5.8	7	2.11063434744802	1.68474162746759	1.05128642608892	1.60259734424855
2	21	1	3	4	4	2	4	2	2	2	1	4	6	6	7	6	7	6	5	6	6	6	4	5	6	5	7	4	6	6	4	7	5	6	6	6	6	2.77777777777778	5.86666666666667	5.4	5.8	-.882125077379806	.43899630808358	.660334572943659	.389652342411221
1	21	1	6	3	3	2	4	4	4	3	2	2	6	7	7	7	7	6	6	6	5	7	6	6	7	7	6	6	6	6	6	7	2	3	2	2	2	3	6.4	6.2	2.2	-.582849134897023	1.02522939955841	1.44223827923418	-3.24918266310077
2	21	2	7	2	1	3	2	1	2	4	1	1	6	7	6	7	7	6	6	7	5	7	6	7	6	7	5	6	6	6	6	7	7	5	7	6	6	1.88888888888889	6.33333333333333	6.2	6.2	-2.07922884731094	.951950263124054	1.44223827923418	.793967343023665
2	21	2	6	5	4	4	5	4	5	5	2	3	6	6	7	3	4	6	2	6	6	7	2	7	7	7	7	6	3	2	1	3	7	6	6	7	6	4.11111111111111	5.53333333333333	3	6.4	.913530577516891	.0726006259118141	-1.68537654592792	.996124843329887
1	24	2	9	4	5	2	2	2	3	3	2	5	7	7	7	7	6	5	6	7	6	5	5	7	6	5	6	6	6	5	5	7	5	5	6	5	7	3.11111111111111	6.13333333333333	5.8	5.6	-.433211163655631	.732112853820994	1.05128642608892	.187494842104999
2	25	1	6	5	5	3	5	3	4	1	3	5	7	7	7	7	7	7	7	7	7	7	7	6	7	7	7	6	7	7	6	2	6	6	6	6	6	3.77777777777778	6.93333333333333	5.6	6	.464616663792717	1.61146249103323	.85581049951629	.591809842717443
1	21	1	2	4	4	3	4	2	3	4	3	4	6	6	6	5	6	6	6	5	5	5	6	3	6	5	6	5	3	5	5	4	5	5	5	5	5	3.44444444444444	5.46666666666667	4.4	5	.0157027500685433	-.000678510522538896	-.317045059919498	-.418977658813666
2	22	1	5	5	5	3	5	2	5	2	1	3	7	7	7	4	7	6	5	6	4	6	5	7	7	6	7	5	6	6	4	5	7	7	5	7	7	3.44444444444444	6.06666666666667	5.2	6.6	.0157027500685433	.65883371738664	.464858646371027	1.19828234363611
1	22	2	4	5	3	4	3	3	3	4	4	4	5	4	5	5	5	4	6	5	5	6	6	5	6	5	5	6	5	4	5	3	6	6	5	6	5	3.66666666666667	5.13333333333333	4.6	5.6	.314978692551326	-.367074192694305	-.121569133346868	.187494842104999
2	22	2	4	3	2	2	3	2	2	2	2	3	4	3	3	3	4	3	3	3	4	3	3	3	2	3	4	3	2	2	3	5	3	3	4	3	3	2.33333333333333	3.2	3	3.2	-1.48067696234537	-2.49216914929055	-1.68537654592792	-2.23839516156966
2	24	2	6	4	5	4	5	2	4	4	1	4	6	6	6	6	6	6	6	6	6	6	6	6	6	6	6	6	6	6	6	2	6	6	6	6	6	3.66666666666667	6	5.2	6	.314978692551326	.585554580952287	.464858646371027	.591809842717443
2	25	1	4	3	3	3	3	3	1	2	1	2	5	6	7	4	7	7	7	6	7	7	6	6	7	7	6	7	5	6	5	4	5	5	5	5	4	2.33333333333333	6.33333333333333	5.4	4.8	-1.48067696234537	.951950263124054	.660334572943659	-.621135159119888
1	19	1	5	5	4	4	3	4	3	4	5	3	6	5	5	7	5	6	6	7	6	6	5	3	6	7	6	4	5	6	5	2	6	7	4	5	7	3.88888888888889	5.73333333333333	4.4	5.8	.614254635034109	.292438035214874	-.317045059919498	.389652342411221
2	21	2	7	4	5	4	4	2	4	2	5	5	2	6	6	2	2	6	5	5	3	6	6	5	6	3	3	6	6	2	3	6	5	5	7	6	2	3.88888888888889	4.4	4.6	5	.614254635034109	-1.17314469347219	-.121569133346868	-.418977658813666
2	20	1	4	5	4	4	5	1	1	4	4	4	5	5	4	5	6	5	6	5	6	5	6	6	6	6	6	6	7	6	5	2	5	6	4	5	6	3.55555555555556	5.46666666666667	5.2	5.2	.165340721309934	-.000678510522538896	.464858646371027	-.216820158507444
1	22	1	3	3	3	4	3	3	3	3	4	3	5	4	4	4	4	3	4	4	5	4	4	4	4	4	4	4	3	3	3	4	4	4	4	4	4	3.22222222222222	4.06666666666667	3.4	4	-.28357319241424	-1.53954037564396	-1.29442469278266	-1.42976516034478
1	18	1	3	4	5	4	2	2	2	3	4	3	7	6	7	6	6	5	5	5	5	6	5	7	5	6	3	3	6	6	4	4	5	3	6	4	4	3.22222222222222	5.6	4.6	4.4	-.28357319241424	.145879762346167	-.121569133346868	-1.02545015973233
2	19	1	3	3	3	3	3	3	3	3	3	3	4	4	4	4	4	4	4	4	4	4	4	4	4	4	4	4	4	4	4	4	4	4	4	4	4	3	4	4	4	-.582849134897023	-1.61281951207831	-.707996913064762	-1.42976516034478
2	22	2	7	4	4	4	4	3	4	4	3	4	6	6	6	6	6	6	6	6	6	6	6	3	6	6	6	6	6	6	6	4	6	6	5	6	6	3.77777777777778	5.8	5.6	5.8	.464616663792717	.365717171649227	.85581049951629	.389652342411221
1	21	1	6	3	4	2	2	1	3	2	2	5	7	6	7	5	7	6	6	6	7	7	6	6	6	6	6	6	5	5	4	4	6	5	6	5	5	2.66666666666667	6.26666666666667	4.8	5.4	-1.0317630486212	.8786711266897	.0739067932257641	-.014662658201222
2	21	1	3	5	4	3	5	5	5	1	1	5	6	6	6	4	5	5	4	4	4	5	5	5	5	5	5	4	5	5	5	3	5	5	6	6	6	3.77777777777778	4.93333333333333	4.4	5.6	.464616663792717	-.586911601997365	-.317045059919498	.187494842104999
1	13	1	2	4	4	3	4	3	4	4	4	3	5	5	5	5	4	5	5	6	5	6	5	6	4	6	5	6	5	6	5	2	5	6	6	6	6	3.66666666666667	5.13333333333333	4.8	5.8	.314978692551326	-.367074192694305	.0739067932257641	.389652342411221
2	22	2	4	2	3	2	3	2	2	2	2	3	4	3	3	2	3	3	3	3	2	3	3	4	3	3	3	2	4	2	3	4	3	4	3	5	5	2.33333333333333	3	3	4	-1.48067696234537	-2.71200655859361	-1.68537654592792	-1.42976516034478
1	15	1	5	3	3	3	3	3	3	3	3	3	4	4	4	4	4	4	4	4	4	4	4	4	4	4	4	4	4	4	4	4	4	4	4	4	4	3	4	4	4	-.582849134897023	-1.61281951207831	-.707996913064762	-1.42976516034478
2	25	2	6	4	4	4	4	4	3	4	4	4	5	6	5	5	6	6	5	5	6	6	6	5	6	5	5	6	6	6	5	2	5	5	5	6	5	3.88888888888889	5.46666666666667	5	5.2	.614254635034109	-.000678510522538896	.269382719798396	-.216820158507444
2	24	1	5	3	3	3	4	3	2	3	1	2	6	6	7	4	6	5	5	6	6	6	4	4	7	6	6	4	4	4	4	5	6	5	5	5	6	2.66666666666667	5.6	4.2	5.4	-1.0317630486212	.145879762346167	-.51252098649213	-.014662658201222
2	20	2	6	3	4	2	5	3	2	4	2	5	4	4	5	3	7	5	4	5	4	6	3	4	6	6	5	5	4	5	3	3	5	4	5	5	6	3.33333333333333	4.73333333333333	4	5	-.133935221172848	-.806749011300425	-.707996913064762	-.418977658813666
2	21	2	4	4	4	4	4	2	2	4	2	4	5	5	5	4	4	3	4	5	4	4	4	5	5	5	4	3	3	4	3	3	5	5	5	5	5	3.33333333333333	4.4	3.2	5	-.133935221172848	-1.17314469347219	-1.48990061935529	-.418977658813666
1	20	2	7	2	2	4	2	1	2	4	1	2	6	7	5	6	7	6	6	7	5	7	6	7	7	5	6	6	6	7	6	7	7	5	7	6	6	2.22222222222222	6.2	6.4	6.2	-1.63031493358676	.805391990255347	1.63771420580682	.793967343023665
1	26	1	3	4	5	4	3	4	4	4	4	3	7	7	7	7	6	6	6	7	6	6	7	6	6	6	6	6	7	7	6	1	7	6	6	6	7	3.88888888888889	6.4	5.4	6.4	.614254635034109	1.02522939955841	.660334572943659	.996124843329887
1	24	2	3	5	5	4	4	2	2	1	1	3	6	6	7	5	6	5	6	5	6	5	6	5	6	7	6	6	6	6	6	6	7	6	5	5	5	3	5.8	6	5.6	-.582849134897023	.365717171649227	1.24676235266155	.187494842104999
2	25	2	5	5	2	3	4	4	4	4	2	5	6	2	6	2	5	7	6	6	4	6	5	3	6	5	4	6	7	6	5	5	7	7	6	5	6	3.66666666666667	4.86666666666667	5.8	6.2	.314978692551326	-.660190738431719	1.05128642608892	.793967343023665
2	23	1	2	4	4	3	4	3	4	3	2	5	4	6	7	5	7	7	5	7	6	6	6	4	5	5	7	4	6	6	3	4	6	6	5	6	6	3.55555555555556	5.8	4.6	5.8	.165340721309934	.365717171649227	-.121569133346868	.389652342411221
2	25	2	5	4	5	4	5	4	5	4	3	4	7	7	7	6	7	7	7	7	7	6	7	6	6	6	6	5	6	5	6	3	6	6	5	6	7	4.22222222222222	6.6	5	6	1.06316854875828	1.24506680886147	.269382719798396	.591809842717443
1	23	1	4	4	3	4	4	3	4	4	4	3	6	5	6	5	5	5	5	5	6	5	5	5	5	4	5	5	5	5	5	2	5	6	6	5	6	3.66666666666667	5.13333333333333	4.4	5.6	.314978692551326	-.367074192694305	-.317045059919498	.187494842104999
1	21	1	5	2	1	1	4	1	3	4	2	4	5	6	6	5	5	6	6	6	6	6	5	5	5	5	6	5	6	6	5	3	6	6	5	5	5	2.44444444444444	5.53333333333333	5	5.4	-1.33103899110398	.0726006259118141	.269382719798396	-.014662658201222
1	21	2	3	3	4	4	3	2	4	4	1	1	5	6	5	4	5	6	2	6	6	5	4	3	5	4	5	3	4	2	1	5	6	5	5	6	5	2.88888888888889	4.73333333333333	3	5.4	-.732487106138414	-.806749011300425	-1.68537654592792	-.014662658201222
1	23	1	8	5	5	5	5	5	5	5	5	5	7	7	7	7	7	7	7	7	7	7	7	7	7	7	7	7	7	7	7	1	7	7	7	7	7	5	7	5.8	7	2.11063434744802	1.68474162746759	1.05128642608892	1.60259734424855
2	21	1	5	3	5	4	5	4	5	4	1	4	5	5	5	4	4	4	4	6	5	7	5	5	7	5	5	6	6	5	6	2	6	6	6	6	6	3.88888888888889	5.06666666666667	5	6	.614254635034109	-.440353329128659	.269382719798396	.591809842717443
1	21	2	8	2	2	2	2	2	2	2	2	2	7	6	7	6	6	7	6	6	7	6	6	6	5	6	6	7	6	7	5	6	5	6	6	6	6	2	6.2	6.2	5.8	-1.92959087606955	.805391990255347	1.44223827923418	.389652342411221
2	23	1	5	3	3	2	4	1	2	4	1	4	6	6	6	5	7	6	4	5	6	7	4	7	7	4	4	4	3	5	2	2	5	5	5	5	6	2.66666666666667	5.6	3.2	5.2	-1.0317630486212	.145879762346167	-1.48990061935529	-.216820158507444
1	28	2	5	4	4	4	4	4	4	4	4	4	4	4	4	4	4	4	4	4	4	4	4	4	4	4	4	4	4	4	4	4	4	4	4	4	4	4	4	4	4	.7638926062755	-1.61281951207831	-.707996913064762	-1.42976516034478
2	22	2	8	4	4	4	4	4	5	4	4	5	5	6	7	6	6	7	7	6	5	7	6	6	5	7	6	6	6	6	7	3	7	6	7	6	6	4.22222222222222	6.13333333333333	5.6	6.4	1.06316854875828	.732112853820994	.85581049951629	.996124843329887
1	29	2	5	5	5	5	5	5	5	5	5	5	7	7	7	7	7	7	7	7	7	7	7	7	7	7	7	7	7	7	7	1	7	7	7	7	7	5	7	5.8	7	2.11063434744802	1.68474162746759	1.05128642608892	1.60259734424855
1	21	1	7	1	2	2	1	1	2	2	1	2	6	6	7	5	6	6	7	5	5	6	6	6	7	5	6	7	6	5	5	7	5	6	5	5	6	1.55555555555556	5.93333333333333	6	5.4	-2.52814276103511	.512275444517934	1.24676235266155	-.014662658201222
2	26	2	8	3	4	3	4	3	3	1	1	3	5	5	7	7	7	7	5	7	5	7	6	7	7	5	6	7	6	6	7	7	7	3	3	3	1	2.77777777777778	6.2	6.6	3.4	-.882125077379806	.805391990255347	1.83319013237945	-2.03623766126344
1	23	1	7	5	5	1	5	5	5	3	1	1	6	5	5	4	6	5	6	6	5	7	5	7	6	6	6	5	5	5	5	2	5	5	5	5	6	3.44444444444444	5.66666666666667	4.4	5.2	.0157027500685433	.219158898780521	-.317045059919498	-.216820158507444
2	23	2	4	4	4	4	4	5	4	5	4	2	6	4	5	5	6	4	5	5	6	4	6	5	5	6	5	5	4	5	5	5	6	5	6	4	4	4	5.13333333333333	4.8	5	.7638926062755	-.367074192694305	.0739067932257641	-.418977658813666
2	19	2	5	4	4	4	5	1	2	4	1	5	4	4	7	7	7	7	5	7	5	7	7	7	5	7	7	6	5	6	3	5	6	4	5	6	7	3.33333333333333	6.2	5	5.6	-.133935221172848	.805391990255347	.269382719798396	.187494842104999
2	23	1	5	5	4	5	4	4	4	4	3	4	7	7	7	7	7	7	7	7	6	6	7	6	7	5	7	6	6	6	5	6	6	6	6	5	4	4.11111111111111	6.66666666666667	5.8	5.4	.913530577516891	1.31834594529582	1.05128642608892	-.014662658201222
1	25	1	1	4	3	3	3	3	3	3	2	3	4	4	4	4	4	4	4	4	4	4	4	4	4	4	4	4	4	4	4	4	4	4	4	4	4	3	4	4	4	-.582849134897023	-1.61281951207831	-.707996913064762	-1.42976516034478
1	18	1	5	1	3	4	2	1	3	2	1	2	2	6	7	6	6	6	4	5	6	4	6	6	6	6	6	4	1	2	1	1	7	5	6	6	7	2.11111111111111	5.46666666666667	1.8	6.2	-1.77995290482815	-.000678510522538896	-2.85823210536371	.793967343023665
1	21	2	2	4	4	1	4	5	4	5	3	3	6	5	7	7	7	7	7	6	4	5	7	6	6	6	6	1	2	2	2	1	7	7	7	7	7	3.66666666666667	6.13333333333333	1.6	7	.314978692551326	.732112853820994	-3.05370803193634	1.60259734424855
1	16	1	4	3	2	3	2	3	4	3	2	3	5	4	3	4	5	4	3	4	3	4	5	4	3	4	3	5	3	5	4	5	4	4	4	3	3	2.77777777777778	3.86666666666667	4.4	3.6	-.882125077379806	-1.75937778494702	-.317045059919498	-1.83408016095722
1	20	1	3	3	3	4	3	4	3	4	3	2	4	4	5	4	4	5	5	4	4	5	4	4	5	4	4	4	4	4	3	2	5	4	5	4	6	3.22222222222222	4.33333333333333	3.4	4.8	-.28357319241424	-1.24642382990655	-1.29442469278266	-.621135159119888
2	24	1	5	4	4	4	4	4	4	4	4	4	6	6	6	6	6	6	6	6	6	6	6	6	6	6	6	6	6	5	5	3	6	6	5	5	5	4	6	5	5.4	.7638926062755	.585554580952287	.269382719798396	-.014662658201222
1	20	2	7	4	4	5	4	5	4	5	4	5	6	6	7	6	6	7	6	7	6	7	6	7	6	6	6	6	6	6	5	3	6	6	5	6	6	4.44444444444444	6.33333333333333	5.2	5.8	1.36244449124107	.951950263124054	.464858646371027	.389652342411221
1	19	2	2	3	2	3	2	3	4	3	4	4	5	5	4	5	5	4	4	5	5	4	5	5	4	4	5	6	4	5	4	3	5	4	5	5	4	3.11111111111111	4.6	4.4	4.6	-.433211163655631	-.953307284169132	-.317045059919498	-.82329265942611
1	18	1	2	5	4	5	3	4	5	4	4	5	4	6	5	6	6	6	7	7	7	6	7	6	7	6	6	7	6	7	6	2	6	6	6	7	7	4.33333333333333	6.13333333333333	5.6	6.4	1.21280651999967	.732112853820994	.85581049951629	.996124843329887
1	19	1	2	5	5	5	5	5	5	5	5	5	7	7	7	7	7	7	7	7	7	7	7	7	7	7	7	7	7	7	7	1	7	7	7	7	7	5	7	5.8	7	2.11063434744802	1.68474162746759	1.05128642608892	1.60259734424855
1	21	2	7	3	3	4	4	3	4	4	4	3	6	5	5	4	7	5	5	7	7	6	6	7	7	6	6	7	6	6	7	5	6	7	6	6	7	3.55555555555556	5.93333333333333	6.2	6.4	.165340721309934	.512275444517934	1.44223827923418	.996124843329887
2	20	1	3	4	3	4	4	4	1	4	3	3	4	4	5	5	6	6	5	6	6	7	6	4	6	6	6	4	5	5	5	3	5	6	5	5	5	3.33333333333333	5.46666666666667	4.4	5.2	-.133935221172848	-.000678510522538896	-.317045059919498	-.216820158507444
2	21	2	5	4	4	4	4	4	3	5	2	5	4	4	6	3	7	6	5	4	5	5	4	5	7	4	5	6	6	6	4	3	7	5	6	5	7	3.88888888888889	4.93333333333333	5	6	.614254635034109	-.586911601997365	.269382719798396	.591809842717443
2	23	1	6	4	4	4	3	3	3	3	3	3	5	5	5	5	5	5	5	5	5	5	5	5	5	5	5	5	5	5	5	3	5	5	5	5	5	3.33333333333333	5	4.6	5	-.133935221172848	-.513632465563012	-.121569133346868	-.418977658813666
2	29	1	2	3	4	3	5	2	5	4	1	3	6	6	7	6	7	6	4	4	3	4	5	4	6	3	6	4	4	3	3	3	5	5	4	5	5	3.33333333333333	5.13333333333333	3.4	4.8	-.133935221172848	-.367074192694305	-1.29442469278266	-.621135159119888
1	22	2	6	4	5	5	5	4	5	5	5	5	7	7	7	7	7	7	7	7	7	7	7	7	7	7	7	7	7	7	7	1	7	7	7	7	7	4.77777777777778	7	5.8	7	1.81135840496524	1.68474162746759	1.05128642608892	1.60259734424855
1	20	2	3	3	4	3	2	3	3	3	3	3	5	4	4	3	4	4	3	4	4	5	4	3	4	4	3	4	4	3	5	4	4	5	3	4	3	3	3.86666666666667	4	3.8	-.582849134897023	-1.75937778494702	-.707996913064762	-1.631922660651
2	23	1	3	4	4	3	4	3	4	4	2	3	4	4	6	4	6	6	4	5	4	6	4	6	6	4	4	4	4	4	4	4	4	4	4	4	4	3.44444444444444	4.86666666666667	4	4	.0157027500685433	-.660190738431719	-.707996913064762	-1.42976516034478
1	19	1	5	4	4	2	4	2	2	2	1	2	5	6	6	4	5	6	4	5	4	6	6	5	5	5	6	4	6	5	3	5	5	4	5	6	6	2.55555555555556	5.2	4.6	5.2	-1.18140101986259	-.293795056259952	-.121569133346868	-.216820158507444
2	19	2	5	2	2	2	2	2	2	2	2	2	7	7	7	7	7	7	7	7	1	6	6	6	6	6	6	6	6	7	7	7	6	6	7	7	1	2	6.2	6.6	5.4	-1.92959087606955	.805391990255347	1.83319013237945	-.014662658201222
1	30	2	6	4	4	4	4	3	4	3	4	4	6	6	6	7	6	7	6	7	6	5	7	6	6	7	6	6	7	6	6	1	7	6	6	6	6	3.77777777777778	6.26666666666667	5.2	6.2	.464616663792717	.8786711266897	.464858646371027	.793967343023665
1	26	1	2	3	4	4	3	4	4	3	5	3	6	4	6	4	7	7	6	5	4	5	5	6	5	5	5	5	6	6	5	2	6	5	6	5	5	3.66666666666667	5.33333333333333	4.8	5.4	.314978692551326	-.147236783391246	.0739067932257641	-.014662658201222
1	16	1	1	5	5	5	5	5	5	5	5	5	7	7	1	7	7	7	7	7	7	7	7	7	7	7	7	7	7	7	7	1	7	7	7	7	7	5	6.6	5.8	7	2.11063434744802	1.24506680886147	1.05128642608892	1.60259734424855
1	20	1	2	4	1	2	4	4	3	4	4	5	4	5	6	5	5	5	5	3	5	5	3	5	3	5	6	6	7	3	7	7	7	3	7	6	1	3.44444444444444	4.66666666666667	6	4.8	.0157027500685433	-.880028147734778	1.24676235266155	-.621135159119888
2	16	2	6	5	1	3	3	3	3	3	3	5	6	6	6	7	7	6	4	5	3	7	4	4	7	4	6	6	5	5	5	3	4	7	5	5	5	3.22222222222222	5.46666666666667	4.8	5.2	-.28357319241424	-.000678510522538896	.0739067932257641	-.216820158507444
2	18	1	7	3	3	1	3	1	3	2	2	3	4	2	4	2	3	4	4	2	3	2	5	3	4	2	4	4	4	4	2	4	2	3	4	2	3	2.33333333333333	3.2	3.6	2.8	-1.48067696234537	-2.49216914929055	-1.09894876621002	-2.64271016218211
1	19	1	2	3	2	2	3	2	3	2	3	3	4	4	4	4	4	4	4	4	4	4	4	4	4	4	4	4	4	4	4	4	4	4	4	4	4	2.55555555555556	4	4	4	-1.18140101986259	-1.61281951207831	-.707996913064762	-1.42976516034478
1	21	2	5	2	4	4	4	2	2	2	1	4	6	6	6	6	6	6	6	6	5	5	5	4	6	6	6	6	6	6	6	2	6	6	6	6	6	2.77777777777778	5.66666666666667	5.2	6	-.882125077379806	.219158898780521	.464858646371027	.591809842717443
2	19	1	5	4	4	3	4	3	4	3	3	4	4	4	5	4	4	4	4	4	4	4	4	4	5	4	5	4	3	4	3	3	4	4	4	4	4	3.55555555555556	4.2	3.4	4	.165340721309934	-1.39298210277525	-1.29442469278266	-1.42976516034478
1	24	1	3	3	3	4	4	4	4	4	2	2	4	4	4	4	4	4	4	4	4	4	4	4	4	4	4	4	4	4	4	4	4	4	4	4	4	3.33333333333333	4	4	4	-.133935221172848	-1.61281951207831	-.707996913064762	-1.42976516034478
1	18	1	5	4	4	3	5	4	5	3	2	5	4	4	5	5	5	5	2	3	3	6	4	4	4	2	5	4	5	4	3	3	7	7	6	6	6	3.88888888888889	4.06666666666667	3.8	6.4	.614254635034109	-1.53954037564396	-.903472839637393	.996124843329887
1	29	1	5	5	4	4	4	5	5	4	5	4	7	6	6	7	6	6	6	5	7	6	6	7	7	6	6	6	7	6	7	1	6	7	6	6	6	4.44444444444444	6.26666666666667	5.4	6.2	1.36244449124107	.8786711266897	.660334572943659	.793967343023665
1	20	1	7	4	5	5	4	2	4	5	2	5	6	7	7	5	6	5	6	7	6	7	3	5	6	7	5	6	5	3	4	4	4	7	5	6	6	4	5.86666666666667	4.4	5.6	.7638926062755	.43899630808358	-.317045059919498	.187494842104999
1	18	2	4	5	4	5	5	4	5	4	5	4	6	7	6	7	7	6	6	7	6	7	6	7	6	7	6	7	7	6	7	1	6	7	6	7	6	4.55555555555556	6.46666666666667	5.6	6.4	1.51208246248246	1.09850853599276	.85581049951629	.996124843329887
1	25	1	5	5	3	4	3	3	5	3	3	3	7	3	5	5	4	5	5	7	4	5	5	5	7	4	5	7	4	7	6	3	5	5	5	5	7	3.55555555555556	5.06666666666667	5.4	5.4	.165340721309934	-.440353329128659	.660334572943659	-.014662658201222
2	25	1	6	4	4	1	4	2	4	1	1	3	7	7	7	7	7	7	7	7	7	7	7	7	7	7	7	7	7	7	7	7	7	7	7	7	7	2.66666666666667	7	7	7	-1.0317630486212	1.68474162746759	2.22414198552471	1.60259734424855
1	26	1	5	5	2	2	5	3	3	5	4	3	5	3	6	3	6	4	4	6	5	3	6	2	5	2	6	6	6	6	3	2	4	4	6	3	3	3.55555555555556	4.4	4.6	4	.165340721309934	-1.17314469347219	-.121569133346868	-1.42976516034478
2	22	1	6	4	5	2	4	4	4	4	2	4	4	4	4	5	6	5	5	5	4	4	4	4	5	4	4	5	4	5	5	3	4	4	5	5	5	3.66666666666667	4.46666666666667	4.4	4.6	.314978692551326	-1.09986555703784	-.317045059919498	-.82329265942611
1	20	2	6	4	5	1	5	2	3	5	2	5	2	2	3	4	7	7	4	7	4	6	4	4	5	6	6	5	5	6	4	5	7	7	5	5	6	3.55555555555556	4.73333333333333	5	6	.165340721309934	-.806749011300425	.269382719798396	.591809842717443
2	20	1	7	5	3	4	4	4	4	4	3	3	6	6	7	6	6	6	6	6	6	6	6	6	6	6	6	6	6	6	6	3	6	6	6	6	6	3.77777777777778	6.06666666666667	5.4	6	.464616663792717	.65883371738664	.660334572943659	.591809842717443
1	26	2	6	5	5	5	2	1	1	1	1	1	7	7	7	7	7	7	7	7	7	7	7	7	7	7	7	7	7	7	7	1	7	6	7	7	7	2.44444444444444	7	5.8	6.8	-1.33103899110398	1.68474162746759	1.05128642608892	1.40043984394233
2	25	1	4	5	5	2	5	5	2	5	2	5	7	7	7	7	7	7	7	7	7	7	7	7	7	7	7	5	6	7	4	4	6	4	4	5	5	4	7	5.2	4.8	.7638926062755	1.68474162746759	.464858646371027	-.621135159119888
2	25	1	4	3	3	3	3	3	3	3	3	3	5	4	3	5	6	4	4	5	4	4	5	4	4	5	4	4	4	5	4	4	4	6	3	4	3	3	4.4	4.2	4	-.582849134897023	-1.17314469347219	-.51252098649213	-1.42976516034478
1	19	1	3	4	5	5	5	4	5	5	5	4	6	7	7	6	6	6	6	7	6	7	7	7	6	7	7	7	7	6	6	1	6	7	6	7	7	4.66666666666667	6.53333333333333	5.4	6.6	1.66172043372385	1.17178767242711	.660334572943659	1.19828234363611
2	23	1	1	3	5	3	5	3	5	3	1	3	4	6	7	4	5	6	4	7	4	6	5	4	7	6	6	5	5	6	3	3	5	5	6	6	6	3.44444444444444	5.4	4.4	5.6	.0157027500685433	-.0739576469568919	-.317045059919498	.187494842104999
2	21	2	7	5	4	4	4	4	4	4	4	4	6	5	5	6	6	5	6	6	6	6	6	5	6	6	6	6	6	6	6	2	5	6	6	5	6	4.11111111111111	5.73333333333333	5.2	5.6	.913530577516891	.292438035214874	.464858646371027	.187494842104999
2	34	2	9	5	5	4	4	1	4	4	1	5	5	5	7	6	4	5	6	7	5	4	5	3	7	7	7	5	5	5	5	3	5	5	5	5	5	3.66666666666667	5.53333333333333	4.6	5	.314978692551326	.0726006259118141	-.121569133346868	-.418977658813666
1	19	1	3	1	1	4	4	1	3	4	1	2	3	4	4	6	7	6	6	6	6	7	7	6	7	5	5	4	4	4	3	4	7	6	7	7	7	2.33333333333333	5.66666666666667	3.8	6.8	-1.48067696234537	.219158898780521	-.903472839637393	1.40043984394233
2	19	2	8	2	2	2	4	2	4	2	1	1	5	6	7	2	6	6	5	6	3	6	2	2	6	6	6	4	5	6	4	2	5	3	6	6	6	2.22222222222222	4.93333333333333	4.2	5.2	-1.63031493358676	-.586911601997365	-.51252098649213	-.216820158507444
2	20	2	6	1	4	3	4	4	4	2	1	1	7	7	7	6	6	7	6	6	5	7	4	6	7	7	7	7	7	6	5	3	7	7	5	7	7	2.66666666666667	6.33333333333333	5.6	6.6	-1.0317630486212	.951950263124054	.85581049951629	1.19828234363611
1	20	1	5	1	2	2	2	2	2	2	2	2	6	6	6	6	7	5	6	6	6	5	6	6	5	6	5	7	6	6	6	7	6	5	6	6	6	1.88888888888889	5.8	6.4	5.8	-2.07922884731094	.365717171649227	1.63771420580682	.389652342411221
1	21	2	5	3	2	2	3	1	1	2	1	2	6	7	7	5	7	7	6	7	6	7	6	6	7	7	7	5	6	6	5	6	7	6	7	5	6	1.88888888888889	6.53333333333333	5.6	6.2	-2.07922884731094	1.17178767242711	.85581049951629	.793967343023665
1	35	1	5	4	4	4	3	5	3	4	3	5	4	6	5	6	5	6	6	4	6	4	5	5	5	6	6	5	5	5	4	3	6	4	4	6	6	3.88888888888889	5.26666666666667	4.4	5.2	.614254635034109	-.220515919825599	-.317045059919498	-.216820158507444
2	21	1	7	4	3	4	4	3	4	4	3	4	3	4	4	4	5	4	3	5	4	5	4	5	4	4	4	4	5	4	3	4	5	5	4	4	5	3.66666666666667	4.13333333333333	4	4.6	.314978692551326	-1.4662612392096	-.707996913064762	-.82329265942611
1	25	1	5	4	5	5	4	5	4	5	5	4	7	6	6	6	6	7	7	6	7	6	7	7	6	7	6	7	7	6	7	2	7	6	7	7	7	4.55555555555556	6.46666666666667	5.8	6.8	1.51208246248246	1.09850853599276	1.05128642608892	1.40043984394233
1	35	1	2	4	3	3	4	3	3	4	4	3	5	5	4	1	3	5	4	4	4	3	3	3	5	4	4	5	3	5	4	5	4	5	4	4	3	3.44444444444444	3.8	4.4	4	.0157027500685433	-1.83265692138137	-.317045059919498	-1.42976516034478
1	20	2	7	5	4	3	4	4	4	4	3	4	6	6	6	6	6	6	6	6	6	6	6	6	6	6	6	6	6	6	6	2	6	6	6	6	6	3.88888888888889	6	5.2	6	.614254635034109	.585554580952287	.464858646371027	.591809842717443
2	23	1	5	3	3	2	4	2	3	2	2	2	5	5	5	4	6	6	4	6	5	6	6	4	6	6	4	4	5	5	4	4	5	5	4	5	5	2.55555555555556	5.2	4.4	4.8	-1.18140101986259	-.293795056259952	-.317045059919498	-.621135159119888
2	22	1	5	3	3	3	5	2	4	4	3	3	5	5	7	4	7	7	7	7	6	7	7	6	7	7	5	4	4	5	4	3	4	4	6	7	7	3.33333333333333	6.26666666666667	4	5.6	-.133935221172848	.8786711266897	-.707996913064762	.187494842104999
1	24	1	4	4	4	4	4	4	4	4	4	4	6	7	7	7	6	6	6	6	6	6	6	6	6	6	6	5	6	5	5	2	6	6	5	5	6	4	6.2	4.6	5.6	.7638926062755	.805391990255347	-.121569133346868	.187494842104999
2	20	2	5	3	4	4	4	4	4	4	2	4	5	5	6	6	6	6	6	5	5	5	6	6	6	6	6	6	5	5	4	3	5	5	4	5	5	3.66666666666667	5.66666666666667	4.6	4.8	.314978692551326	.219158898780521	-.121569133346868	-.621135159119888
2	21	1	4	5	5	4	5	5	5	5	5	5	6	5	5	3	5	5	4	4	4	4	4	2	6	6	5	5	5	6	4	2	5	6	6	6	6	4.88888888888889	4.53333333333333	4.4	5.8	1.96099637620663	-1.02658642060349	-.317045059919498	.389652342411221
2	21	2	5	4	5	4	4	4	4	4	2	4	6	7	7	7	7	7	7	6	7	7	7	7	6	7	6	5	7	6	6	3	7	7	5	6	6	3.88888888888889	6.73333333333333	5.4	6.2	.614254635034109	1.39162508173017	.660334572943659	.793967343023665
1	18	2	3	4	4	5	4	5	5	5	5	4	6	6	7	7	7	6	7	7	7	7	6	7	7	6	7	7	7	7	6	1	6	7	6	5	7	4.55555555555556	6.66666666666667	5.6	6.2	1.51208246248246	1.31834594529582	.85581049951629	.793967343023665
2	22	1	3	4	5	2	4	2	2	2	2	4	5	5	5	3	6	6	4	5	6	5	3	3	4	4	4	2	4	4	2	2	4	4	4	4	4	3	4.53333333333333	2.8	4	-.582849134897023	-1.02658642060349	-1.88085247250055	-1.42976516034478
1	18	2	10	5	5	5	5	5	5	5	5	5	7	7	7	7	7	7	7	7	7	7	7	7	7	7	7	7	7	7	7	1	7	7	7	7	7	5	7	5.8	7	2.11063434744802	1.68474162746759	1.05128642608892	1.60259734424855
1	21	1	3	5	4	4	4	4	3	4	4	3	6	6	6	5	6	6	5	6	6	6	7	5	6	6	6	6	5	6	6	3	5	6	5	6	6	3.88888888888889	5.86666666666667	5.2	5.6	.614254635034109	.43899630808358	.464858646371027	.187494842104999
2	35	1	5	4	5	4	5	5	4	4	4	5	5	6	6	6	6	6	5	5	5	6	6	6	6	5	6	5	6	6	6	3	5	6	6	6	6	4.44444444444444	5.66666666666667	5.2	5.8	1.36244449124107	.219158898780521	.464858646371027	.389652342411221
1	26	1	2	2	4	5	3	1	5	2	3	3	2	4	5	3	3	5	4	7	1	3	1	5	2	2	3	2	4	7	7	6	3	6	5	4	5	3.11111111111111	3.33333333333333	5.2	4.6	-.433211163655631	-2.34561087642184	.464858646371027	-.82329265942611
1	22	2	4	3	2	3	4	3	4	4	4	5	5	6	5	6	6	6	6	6	6	6	6	6	6	5	6	6	6	6	6	6	6	6	6	6	5	3.55555555555556	5.8	6	5.8	.165340721309934	.365717171649227	1.24676235266155	.389652342411221
2	22	1	1	2	4	2	1	1	2	2	2	4	5	5	5	5	6	6	6	5	6	5	5	5	5	5	5	5	5	5	5	5	5	5	5	5	3	2.22222222222222	5.26666666666667	5	4.6	-1.63031493358676	-.220515919825599	.269382719798396	-.82329265942611
1	18	2	2	3	2	3	3	3	2	3	3	3	5	4	4	4	5	4	5	4	4	4	5	5	4	4	4	4	4	3	3	4	5	4	4	4	4	2.77777777777778	4.33333333333333	3.6	4.2	-.882125077379806	-1.24642382990655	-1.09894876621002	-1.22760766003855
1	23	2	7	3	3	4	4	5	5	4	4	5	5	5	3	4	4	4	5	7	4	6	6	7	5	6	7	4	6	6	6	2	4	6	5	6	7	4.11111111111111	5.2	4.8	5.6	.913530577516891	-.293795056259952	.0739067932257641	.187494842104999
2	25	1	3	2	4	3	3	4	2	4	2	2	6	6	6	6	6	6	6	6	6	6	6	6	6	6	6	5	4	5	4	4	6	5	5	5	5	2.88888888888889	6	4.4	5.2	-.732487106138414	.585554580952287	-.317045059919498	-.216820158507444
2	20	2	4	5	5	2	4	2	4	2	2	4	6	5	6	4	6	6	5	6	4	5	5	6	6	5	6	4	4	4	4	4	5	3	4	4	4	3.33333333333333	5.4	4	4	-.133935221172848	-.0739576469568919	-.707996913064762	-1.42976516034478
1	22	2	6	1	4	4	5	2	5	2	1	1	4	4	7	7	7	7	6	5	4	7	5	5	6	6	6	3	3	3	3	2	7	7	6	6	6	2.77777777777778	5.73333333333333	2.8	6.4	-.882125077379806	.292438035214874	-1.88085247250055	.996124843329887
2	18	2	3	5	5	5	5	5	5	5	5	5	7	7	7	7	7	7	7	7	7	7	7	7	7	7	7	7	7	7	7	1	7	7	7	7	7	5	7	5.8	7	2.11063434744802	1.68474162746759	1.05128642608892	1.60259734424855
1	18	1	3	5	5	5	5	5	5	5	5	5	7	7	7	7	7	7	7	7	7	7	7	7	7	7	7	7	7	7	7	1	7	7	7	7	7	5	7	5.8	7	2.11063434744802	1.68474162746759	1.05128642608892	1.60259734424855
2	20	1	4	3	2	2	5	2	4	2	1	4	5	5	5	6	5	6	4	6	7	7	6	5	4	5	6	4	4	4	2	5	5	6	6	6	5	2.77777777777778	5.46666666666667	3.8	5.6	-.882125077379806	-.000678510522538896	-.903472839637393	.187494842104999
2	21	1	6	2	2	3	3	2	2	4	1	1	4	5	5	4	3	4	3	4	4	5	4	4	5	4	4	4	4	4	4	4	3	4	4	4	4	2.22222222222222	4.13333333333333	4	3.8	-1.63031493358676	-1.4662612392096	-.707996913064762	-1.631922660651
1	25	1	6	2	3	2	4	4	2	2	1	2	6	7	6	6	6	6	5	6	6	6	6	5	7	7	6	6	6	6	5	6	7	7	7	7	7	2.44444444444444	6.06666666666667	5.8	7	-1.33103899110398	.65883371738664	1.05128642608892	1.60259734424855
1	24	1	3	4	3	4	4	4	4	3	3	4	6	6	6	4	5	4	4	5	5	5	4	5	5	5	5	3	2	2	2	3	5	5	5	5	5	3.66666666666667	4.93333333333333	2.4	5	.314978692551326	-.586911601997365	-2.27180432564581	-.418977658813666
1	22	2	4	2	4	3	4	4	4	3	2	4	4	5	5	5	5	5	5	5	5	7	4	5	6	6	6	3	4	4	3	3	6	6	5	6	7	3.33333333333333	5.2	3.4	6	-.133935221172848	-.293795056259952	-1.29442469278266	.591809842717443
2	25	2	5	3	3	3	3	4	2	3	3	3	4	5	4	3	4	5	5	5	4	5	6	5	5	6	5	4	6	5	6	4	5	4	6	5	5	3	4.73333333333333	5	5	-.582849134897023	-.806749011300425	.269382719798396	-.418977658813666
1	15	1	1	3	4	3	3	3	3	3	3	3	4	4	4	4	5	5	4	3	3	3	4	5	5	4	2	1	1	1	5	2	5	5	5	1	6	3.11111111111111	3.93333333333333	2	4.4	-.433211163655631	-1.68609864851267	-2.66275617879108	-1.02545015973233
1	20	2	4	4	3	4	3	3	3	3	3	4	4	5	4	4	5	4	5	4	4	5	4	4	4	4	4	4	4	4	5	3	4	5	4	4	4	3.33333333333333	4.26666666666667	4	4.2	-.133935221172848	-1.3197029663409	-.707996913064762	-1.22760766003855
1	66	1	2	5	5	5	5	5	5	5	5	5	7	7	7	7	7	7	7	7	7	7	7	7	7	7	7	7	7	7	7	1	7	7	7	7	7	5	7	5.8	7	2.11063434744802	1.68474162746759	1.05128642608892	1.60259734424855
2	23	2	6	5	5	4	4	4	3	2	2	3	3	3	6	5	6	6	3	5	5	5	3	5	6	4	4	3	3	3	2	3	5	6	5	5	5	3.55555555555556	4.6	2.8	5.2	.165340721309934	-.953307284169132	-1.88085247250055	-.216820158507444
2	24	1	6	3	2	5	5	5	3	5	3	1	5	6	6	6	5	5	5	5	5	5	5	5	6	6	6	6	6	6	4	4	6	6	4	5	5	3.55555555555556	5.4	5.2	5.2	.165340721309934	-.0739576469568919	.464858646371027	-.216820158507444
1	18	2	5	3	5	3	3	3	3	3	3	3	4	4	4	4	4	4	4	4	4	4	4	4	4	4	4	4	4	4	4	4	4	4	4	4	4	3.22222222222222	4	4	4	-.28357319241424	-1.61281951207831	-.707996913064762	-1.42976516034478
1	23	1	4	4	3	3	3	3	3	3	3	3	4	4	4	6	4	6	4	5	5	4	5	4	6	5	4	5	4	6	4	4	4	5	5	5	4	3.11111111111111	4.66666666666667	4.6	4.6	-.433211163655631	-.880028147734778	-.121569133346868	-.82329265942611
2	22	1	5	3	3	3	4	3	4	4	3	3	4	4	4	4	4	4	4	4	4	4	4	4	4	4	4	4	4	4	4	4	4	4	4	4	4	3.33333333333333	4	4	4	-.133935221172848	-1.61281951207831	-.707996913064762	-1.42976516034478
2	20	2	5	5	5	1	1	1	1	2	1	1	7	7	7	7	7	7	7	7	7	7	7	7	7	7	7	7	7	7	7	1	7	7	7	7	7	2	7	5.8	7	-1.92959087606955	1.68474162746759	1.05128642608892	1.60259734424855
2	23	1	5	4	4	2	4	2	2	4	1	4	4	5	7	3	6	6	4	5	5	6	4	3	6	5	5	4	4	5	4	4	4	4	6	6	5	3	4.93333333333333	4.2	5	-.582849134897023	-.586911601997365	-.51252098649213	-.418977658813666
1	28	1	5	4	3	3	3	4	3	4	4	3	5	4	6	5	6	5	5	5	6	5	5	4	5	4	5	5	4	5	4	4	4	5	5	5	5	3.44444444444444	5	4.4	4.8	.0157027500685433	-.513632465563012	-.317045059919498	-.621135159119888
2	22	2	2	2	2	5	2	2	1	5	2	4	7	6	7	6	7	6	6	7	6	7	6	5	6	6	7	6	7	6	7	6	7	7	7	6	6	2.77777777777778	6.33333333333333	6.4	6.6	-.882125077379806	.951950263124054	1.63771420580682	1.19828234363611
2	17	1	5	5	4	5	4	3	1	5	1	4	5	5	7	6	7	7	7	6	7	7	5	6	7	7	7	6	5	4	3	3	7	6	6	6	6	3.55555555555556	6.4	4.2	6.2	.165340721309934	1.02522939955841	-.51252098649213	.793967343023665
2	25	1	2	4	4	4	3	3	3	3	2	3	3	5	4	5	4	3	5	3	5	3	5	3	4	5	4	3	4	4	5	4	3	4	4	3	4	3.22222222222222	4.06666666666667	4	3.6	-.28357319241424	-1.53954037564396	-.707996913064762	-1.83408016095722
1	19	1	5	4	5	2	4	4	5	2	2	4	6	6	6	6	6	6	6	6	6	6	5	5	5	5	5	5	5	5	4	2	6	6	4	6	6	3.55555555555556	5.66666666666667	4.2	5.6	.165340721309934	.219158898780521	-.51252098649213	.187494842104999
2	27	1	6	4	4	2	4	1	4	2	2	5	5	6	6	5	6	5	6	6	7	7	6	6	6	6	6	6	6	6	6	6	6	6	6	6	6	3.11111111111111	5.93333333333333	6	6	-.433211163655631	.512275444517934	1.24676235266155	.591809842717443
1	23	1	6	3	2	2	1	1	1	4	2	1	7	6	7	6	6	6	7	7	7	7	6	6	7	7	7	7	6	7	6	1	7	7	7	6	7	1.88888888888889	6.6	5.4	6.8	-2.07922884731094	1.24506680886147	.660334572943659	1.40043984394233
1	22	2	5	3	2	2	3	4	3	2	4	4	4	5	4	5	5	6	4	5	6	4	5	6	5	4	5	5	5	6	5	2	6	4	4	5	5	3	4.86666666666667	4.6	4.8	-.582849134897023	-.660190738431719	-.121569133346868	-.621135159119888
2	29	2	5	4	4	4	4	4	5	4	3	4	6	6	6	7	6	6	6	7	6	5	6	6	6	7	6	6	6	5	6	2	7	6	6	6	5	4	6.13333333333333	5	6	.7638926062755	.732112853820994	.269382719798396	.591809842717443
2	27	2	6	5	4	3	5	4	4	4	3	5	6	6	7	7	7	7	6	6	6	6	5	5	7	7	7	6	5	6	5	2	6	7	7	6	7	4.11111111111111	6.33333333333333	4.8	6.6	.913530577516891	.951950263124054	.0739067932257641	1.19828234363611
1	22	1	1	2	1	5	2	3	5	1	1	1	7	7	7	7	7	7	7	7	7	7	7	7	7	7	7	7	7	7	7	1	7	7	7	7	7	2.33333333333333	7	5.8	7	-1.48067696234537	1.68474162746759	1.05128642608892	1.60259734424855
2	21	1	5	4	2	2	4	3	5	5	2	2	6	5	7	6	6	6	5	6	4	6	5	4	6	6	4	4	4	5	6	5	4	6	4	4	6	3.22222222222222	5.46666666666667	4.8	4.8	-.28357319241424	-.000678510522538896	.0739067932257641	-.621135159119888
2	23	2	4	1	2	3	3	3	2	4	3	2	3	6	3	3	2	6	4	3	3	7	3	7	3	5	2	4	3	3	2	2	3	5	4	2	4	2.55555555555556	4	2.8	3.6	-1.18140101986259	-1.61281951207831	-1.88085247250055	-1.83408016095722
1	30	2	5	4	4	4	4	4	4	4	4	4	6	6	6	6	6	6	6	6	6	6	6	6	6	6	6	6	6	6	4	2	4	4	4	3	6	4	6	4.8	4.2	.7638926062755	.585554580952287	.0739067932257641	-1.22760766003855
1	19	1	5	2	2	2	2	3	3	2	4	4	3	5	3	5	5	5	2	5	3	5	4	2	5	2	4	5	6	6	6	2	7	6	6	6	6	2.66666666666667	3.86666666666667	5	6.2	-1.0317630486212	-1.75937778494702	.269382719798396	.793967343023665
1	33	1	4	4	1	4	5	4	3	2	1	2	7	6	5	5	7	5	4	3	7	5	4	3	7	5	5	7	5	7	5	3	5	5	6	6	5	2.88888888888889	5.2	5.4	5.4	-.732487106138414	-.293795056259952	.660334572943659	-.014662658201222
2	21	2	6	3	2	4	4	4	3	4	3	2	3	1	4	3	5	4	3	4	5	5	4	4	6	6	5	4	5	5	4	4	5	4	5	5	5	3.22222222222222	4.13333333333333	4.4	4.8	-.28357319241424	-1.4662612392096	-.317045059919498	-.621135159119888
1	21	1	4	5	5	5	5	5	5	5	5	5	7	7	7	7	7	7	7	7	7	7	7	7	7	7	7	7	7	7	7	1	7	7	7	7	7	5	7	5.8	7	2.11063434744802	1.68474162746759	1.05128642608892	1.60259734424855
1	23	2	1	5	1	5	1	1	5	5	1	1	7	7	7	7	7	7	7	7	7	7	7	7	7	7	7	7	7	7	7	1	7	7	7	7	7	2.77777777777778	7	5.8	7	-.882125077379806	1.68474162746759	1.05128642608892	1.60259734424855
1	20	1	8	5	3	3	3	2	2	3	3	3	5	4	4	4	4	4	4	4	4	4	4	3	3	3	3	3	4	3	3	5	3	3	3	3	3	3	3.8	3.6	3	-.582849134897023	-1.83265692138137	-1.09894876621002	-2.44055266187588
1	23	2	8	5	3	5	4	5	4	5	4	4	7	6	7	7	7	6	7	7	7	6	7	6	7	6	7	7	7	7	6	1	7	6	7	6	6	4.33333333333333	6.66666666666667	5.6	6.4	1.21280651999967	1.31834594529582	.85581049951629	.996124843329887
2	21	1	5	4	4	4	4	3	4	3	2	3	5	4	6	4	5	4	3	5	6	6	5	3	6	6	4	4	4	6	4	3	5	5	4	5	6	3.44444444444444	4.8	4.2	5	.0157027500685433	-.733469874866072	-.51252098649213	-.418977658813666
1	20	1	6	4	3	4	3	2	4	3	4	2	6	3	4	6	5	4	7	5	6	4	7	6	6	4	6	5	6	6	4	2	3	7	7	5	5	3.22222222222222	5.26666666666667	4.6	5.4	-.28357319241424	-.220515919825599	-.121569133346868	-.014662658201222
1	20	2	3	3	5	5	5	5	5	5	2	4	4	3	3	3	5	4	1	4	4	4	4	5	5	5	4	6	7	7	6	4	6	6	6	6	4	4.33333333333333	3.86666666666667	6	5.6	1.21280651999967	-1.75937778494702	1.24676235266155	.187494842104999
2	24	1	6	3	3	3	4	4	4	4	4	3	5	5	5	5	5	5	5	5	5	5	5	5	5	6	5	5	5	6	5	3	6	5	5	6	5	3.55555555555556	5.06666666666667	4.8	5.4	.165340721309934	-.440353329128659	.0739067932257641	-.014662658201222
2	24	1	5	4	5	1	2	4	4	4	4	4	6	7	7	6	6	6	7	7	6	7	7	6	6	6	7	6	7	6	5	1	7	7	5	6	7	3.55555555555556	6.46666666666667	5	6.4	.165340721309934	1.09850853599276	.269382719798396	.996124843329887
1	29	1	5	3	3	3	3	3	4	3	4	4	7	6	6	6	5	6	6	5	6	6	5	5	5	5	5	5	6	6	6	2	5	5	6	6	6	3.33333333333333	5.6	5	5.6	-.133935221172848	.145879762346167	.269382719798396	.187494842104999
1	35	1	3	4	5	4	5	4	3	5	5	4	7	5	5	4	7	6	6	7	7	5	6	7	7	6	7	7	4	6	5	1	6	5	6	6	7	4.33333333333333	6.13333333333333	4.6	6	1.21280651999967	.732112853820994	-.121569133346868	.591809842717443
2	20	2	5	4	4	4	4	5	5	4	5	5	5	2	3	6	6	2	6	6	2	6	6	2	7	6	6	2	2	7	6	6	6	6	2	6	6	4.44444444444444	4.73333333333333	4.6	5.2	1.36244449124107	-.806749011300425	-.121569133346868	-.216820158507444
2	22	2	2	3	4	3	4	4	3	4	3	4	4	6	4	5	5	4	5	4	5	4	5	6	4	5	4	5	4	5	6	2	6	5	5	5	6	3.55555555555556	4.66666666666667	4.4	5.4	.165340721309934	-.880028147734778	-.317045059919498	-.014662658201222
2	23	2	4	5	4	3	4	5	4	3	4	5	6	6	7	5	7	5	6	7	7	5	6	7	5	6	7	7	7	5	6	1	5	6	7	7	5	4.11111111111111	6.13333333333333	5.2	6	.913530577516891	.732112853820994	.464858646371027	.591809842717443
1	21	1	4	2	2	3	2	2	2	2	2	2	6	6	6	6	6	6	6	6	6	6	6	6	6	6	6	6	6	7	6	6	6	6	6	6	6	2.11111111111111	6	6.2	6	-1.77995290482815	.585554580952287	1.44223827923418	.591809842717443
2	21	2	3	4	2	3	3	1	3	4	2	4	5	6	6	3	5	7	5	6	6	6	6	6	6	4	5	5	3	4	3	4	5	3	3	3	5	2.88888888888889	5.46666666666667	3.8	3.8	-.732487106138414	-.000678510522538896	-.903472839637393	-1.631922660651
2	17	1	10	3	5	5	5	3	5	5	5	5	7	7	7	7	7	7	7	7	7	7	7	7	7	7	7	7	7	7	7	1	7	7	7	7	7	4.55555555555556	7	5.8	7	1.51208246248246	1.68474162746759	1.05128642608892	1.60259734424855
2	23	1	4	5	5	5	1	1	2	1	5	5	7	6	7	7	7	6	7	6	7	6	7	6	7	6	7	7	6	7	6	1	6	7	7	6	6	3.33333333333333	6.6	5.4	6.4	-.133935221172848	1.24506680886147	.660334572943659	.996124843329887
2	23	1	3	4	4	4	4	3	4	4	3	3	6	4	5	4	5	4	5	4	5	5	5	4	5	5	5	4	4	5	4	4	5	5	5	5	5	3.66666666666667	4.73333333333333	4.2	5	.314978692551326	-.806749011300425	-.51252098649213	-.418977658813666
1	20	2	4	4	4	4	4	4	4	4	4	4	6	6	6	6	6	6	6	6	6	6	6	6	6	6	6	6	6	5	6	2	6	6	6	6	6	4	6	5	6	.7638926062755	.585554580952287	.269382719798396	.591809842717443
1	19	2	4	5	5	5	5	5	5	5	5	5	7	7	7	7	7	7	7	7	7	7	7	7	7	7	7	7	7	7	7	1	7	7	7	7	7	5	7	5.8	7	2.11063434744802	1.68474162746759	1.05128642608892	1.60259734424855
1	20	2	7	1	2	4	1	2	1	4	2	1	6	7	7	6	5	6	6	7	6	7	7	6	7	6	7	6	6	7	6	6	7	5	7	6	6	2	6.4	6.2	6.2	-1.92959087606955	1.02522939955841	1.44223827923418	.793967343023665
1	14	2	3	3	3	3	3	3	3	3	3	3	5	5	5	5	5	5	5	5	5	5	5	5	5	5	5	5	5	5	5	3	5	5	5	5	5	3	5	4.6	5	-.582849134897023	-.513632465563012	-.121569133346868	-.418977658813666
1	21	2	3	4	2	2	3	4	2	4	3	4	4	6	3	6	4	7	3	7	2	5	4	7	6	4	7	5	3	6	4	2	4	7	7	3	3	3.11111111111111	5	4	4.8	-.433211163655631	-.513632465563012	-.707996913064762	-.621135159119888
2	25	2	5	3	3	3	3	4	2	3	3	3	4	5	4	3	4	5	5	5	4	5	6	5	5	6	5	4	6	5	6	4	5	4	6	5	5	3	4.73333333333333	5	5	-.582849134897023	-.806749011300425	.269382719798396	-.418977658813666
1	24	2	2	4	5	4	4	1	4	5	1	4	6	7	6	2	6	7	6	6	6	3	5	4	6	7	6	6	6	6	5	5	5	7	6	7	5	3.55555555555556	5.53333333333333	5.6	6	.165340721309934	.0726006259118141	.85581049951629	.591809842717443
2	20	1	4	5	5	5	5	5	5	4	2	2	5	5	6	2	5	2	5	2	5	2	2	2	6	2	6	3	2	6	6	2	2	6	3	2	5	4.22222222222222	3.8	3.8	3.6	1.06316854875828	-1.83265692138137	-.903472839637393	-1.83408016095722
1	25	1	3	4	3	3	4	3	4	3	5	3	7	5	7	4	6	6	6	4	6	4	5	4	6	4	7	4	4	7	6	2	7	5	6	4	4	3.55555555555556	5.4	4.6	5.2	.165340721309934	-.0739576469568919	-.121569133346868	-.216820158507444
1	24	2	4	3	5	4	4	4	5	4	2	5	6	6	6	3	6	6	6	6	4	6	6	6	6	6	6	6	6	6	5	2	6	6	6	7	6	4	5.66666666666667	5	6.2	.7638926062755	.219158898780521	.269382719798396	.793967343023665
2	22	1	7	4	5	5	5	4	5	4	4	5	7	6	7	6	7	6	7	6	6	7	6	7	6	7	6	6	7	6	7	2	7	6	6	7	7	4.55555555555556	6.46666666666667	5.6	6.6	1.51208246248246	1.09850853599276	.85581049951629	1.19828234363611
1	23	1	2	5	4	4	5	5	5	5	5	4	5	7	7	7	7	7	7	7	7	7	7	7	6	6	6	7	7	7	7	1	7	7	7	7	7	4.66666666666667	6.66666666666667	5.8	7	1.66172043372385	1.31834594529582	1.05128642608892	1.60259734424855
2	22	1	5	3	4	3	4	2	4	3	2	2	4	4	5	5	4	5	4	3	4	4	4	3	5	5	4	4	3	3	3	3	4	5	5	5	5	3	4.2	3.2	4.8	-.582849134897023	-1.39298210277525	-1.48990061935529	-.621135159119888
2	35	2	6	5	3	4	5	5	4	4	3	4	5	3	6	6	7	7	4	4	6	5	4	6	7	4	7	5	6	6	7	2	7	5	4	5	7	4.11111111111111	5.4	5.2	5.6	.913530577516891	-.0739576469568919	.464858646371027	.187494842104999
1	21	2	7	2	3	5	5	2	1	3	3	5	5	4	7	6	6	4	2	4	4	7	4	6	7	5	6	6	3	6	4	3	4	6	7	5	7	3.22222222222222	5.13333333333333	4.4	5.8	-.28357319241424	-.367074192694305	-.317045059919498	.389652342411221
2	20	2	5	3	3	5	4	4	4	5	1	4	1	1	3	1	5	1	2	5	5	7	2	6	6	1	6	1	2	1	1	1	5	5	6	6	6	3.66666666666667	3.46666666666667	1.2	5.6	.314978692551326	-2.19905260355314	-3.4446598850816	.187494842104999
1	23	2	8	3	4	4	4	5	5	4	3	5	6	5	6	7	6	5	6	5	5	6	7	5	5	7	5	5	5	5	7	2	7	6	7	5	6	4.11111111111111	5.73333333333333	4.8	6.2	.913530577516891	.292438035214874	.0739067932257641	.793967343023665
1	26	1	2	3	4	4	3	4	4	3	5	3	6	4	6	4	7	7	6	5	4	5	5	6	5	5	5	5	6	6	5	2	6	5	6	5	5	3.66666666666667	5.33333333333333	4.8	5.4	.314978692551326	-.147236783391246	.0739067932257641	-.014662658201222
2	21	2	5	5	5	5	5	5	5	5	5	5	7	7	7	7	7	7	7	7	7	7	7	7	7	7	7	7	7	7	7	1	7	7	7	7	7	5	7	5.8	7	2.11063434744802	1.68474162746759	1.05128642608892	1.60259734424855
2	20	2	7	4	4	4	4	2	3	2	2	3	5	5	4	3	4	5	5	6	4	5	4	3	4	6	6	4	5	4	3	4	4	4	5	5	5	3.11111111111111	4.6	4	4.6	-.433211163655631	-.953307284169132	-.707996913064762	-.82329265942611
2	25	2	4	3	3	4	3	3	3	4	3	3	5	4	5	4	5	4	5	4	5	4	5	4	5	4	4	5	5	4	4	3	4	4	5	4	4	3.22222222222222	4.46666666666667	4.2	4.2	-.28357319241424	-1.09986555703784	-.51252098649213	-1.22760766003855
1	26	2	4	4	4	5	2	2	4	4	2	2	6	6	6	6	6	6	6	6	6	6	6	7	7	7	7	5	6	6	6	6	5	6	6	6	6	3.22222222222222	6.26666666666667	5.8	5.8	-.28357319241424	.8786711266897	1.05128642608892	.389652342411221
2	21	1	4	5	5	4	5	5	5	5	5	5	6	5	5	3	5	5	4	4	4	4	4	2	6	6	5	5	5	6	4	2	5	6	6	6	6	4.88888888888889	4.53333333333333	4.4	5.8	1.96099637620663	-1.02658642060349	-.317045059919498	.389652342411221
2	21	2	4	4	4	4	4	2	2	4	2	4	5	5	5	4	4	3	4	5	4	4	4	5	5	5	4	3	3	4	3	3	5	5	5	5	5	3.33333333333333	4.4	3.2	5	-.133935221172848	-1.17314469347219	-1.48990061935529	-.418977658813666
1	32	1	4	5	5	5	1	5	4	4	5	5	7	6	5	5	7	7	6	6	7	6	6	6	7	6	6	7	6	7	6	2	6	6	6	6	6	4.33333333333333	6.2	5.6	6	1.21280651999967	.805391990255347	.85581049951629	.591809842717443
2	19	2	3	2	4	2	5	2	5	1	2	2	6	6	6	6	2	6	6	6	6	3	3	5	5	6	6	2	2	2	2	2	2	2	2	5	5	2.77777777777778	5.2	2	3.2	-.882125077379806	-.293795056259952	-2.66275617879108	-2.23839516156966
2	20	2	6	4	5	4	3	3	3	3	2	4	6	6	6	5	5	5	5	6	5	5	5	5	6	6	5	4	3	4	3	3	5	5	5	6	6	3.44444444444444	5.4	3.4	5.4	.0157027500685433	-.0739576469568919	-1.29442469278266	-.014662658201222
2	25	1	6	4	4	1	4	2	4	1	1	3	7	7	7	7	7	7	7	7	7	7	7	7	7	7	7	7	7	7	7	7	7	7	7	7	7	2.66666666666667	7	7	7	-1.0317630486212	1.68474162746759	2.22414198552471	1.60259734424855
1	22	1	1	2	1	5	2	3	5	1	1	1	7	7	7	7	7	7	7	7	7	7	7	7	7	7	7	7	7	7	7	1	7	7	7	7	7	2.33333333333333	7	5.8	7	-1.48067696234537	1.68474162746759	1.05128642608892	1.60259734424855
1	20	2	6	4	5	1	5	2	3	5	2	5	2	2	3	4	7	7	4	7	4	6	4	4	5	6	6	5	5	6	4	5	7	7	5	5	6	3.55555555555556	4.73333333333333	5	6	.165340721309934	-.806749011300425	.269382719798396	.591809842717443
1	18	1	5	3	1	5	5	4	4	5	5	5	7	6	7	6	6	7	7	7	7	6	6	6	7	6	5	5	6	6	5	3	5	6	4	5	4	4.11111111111111	6.4	5	4.8	.913530577516891	1.02522939955841	.269382719798396	-.621135159119888
2	21	2	4	2	3	1	4	2	3	2	3	4	6	6	6	4	6	6	4	6	6	6	4	6	5	6	5	6	6	7	7	5	7	7	7	6	7	2.66666666666667	5.46666666666667	6.2	6.8	-1.0317630486212	-.000678510522538896	1.44223827923418	1.40043984394233
2	22	1	6	3	5	4	4	4	4	4	4	5	6	6	7	6	6	6	6	6	6	6	6	5	6	6	6	5	5	5	4	3	5	5	5	5	5	4.11111111111111	6	4.4	5	.913530577516891	.585554580952287	-.317045059919498	-.418977658813666
2	21	2	5	4	4	2	4	1	4	4	2	5	5	4	6	5	5	5	4	5	4	6	5	5	4	5	5	3	2	4	2	3	5	5	6	5	6	3.33333333333333	4.86666666666667	2.8	5.4	-.133935221172848	-.660190738431719	-1.88085247250055	-.014662658201222
1	22	2	5	5	5	5	5	5	5	5	5	5	7	7	7	7	7	7	7	7	7	7	7	7	7	6	7	7	7	7	7	1	7	7	7	7	7	5	6.93333333333333	5.8	7	2.11063434744802	1.61146249103323	1.05128642608892	1.60259734424855
2	20	2	4	5	5	2	4	2	4	2	2	4	6	5	6	4	6	6	5	6	4	5	5	6	6	5	6	4	4	4	4	4	5	3	4	4	4	3.33333333333333	5.4	4	4	-.133935221172848	-.0739576469568919	-.707996913064762	-1.42976516034478
2	19	1	2	5	2	5	5	4	3	5	5	4	5	4	4	6	4	5	5	5	7	7	7	7	7	5	4	7	7	7	7	1	7	7	7	7	7	4.22222222222222	5.46666666666667	5.8	7	1.06316854875828	-.000678510522538896	1.05128642608892	1.60259734424855
2	23	2	5	4	3	4	4	3	3	4	4	3	5	4	4	4	5	4	4	4	5	4	4	5	5	4	4	5	5	5	4	3	4	4	4	5	5	3.55555555555556	4.33333333333333	4.4	4.4	.165340721309934	-1.24642382990655	-.317045059919498	-1.02545015973233
1	22	2	5	3	3	4	4	2	3	4	2	4	5	5	6	4	6	6	4	5	4	6	5	4	5	5	5	4	4	4	4	3	5	5	5	6	5	3.22222222222222	5	3.8	5.2	-.28357319241424	-.513632465563012	-.903472839637393	-.216820158507444
1	21	2	5	2	4	4	4	2	2	2	1	4	6	6	6	6	6	6	6	6	5	5	5	4	6	6	6	6	6	6	6	2	6	6	6	6	6	2.77777777777778	5.66666666666667	5.2	6	-.882125077379806	.219158898780521	.464858646371027	.591809842717443
1	28	2	8	1	1	4	4	4	4	4	3	3	4	4	4	1	5	5	5	5	4	5	4	4	5	5	5	5	5	2	4	4	5	4	5	3	4	3.11111111111111	4.33333333333333	4	4.2	-.433211163655631	-1.24642382990655	-.707996913064762	-1.22760766003855
2	24	2	6	3	4	3	3	4	4	4	2	3	5	4	7	3	5	5	6	5	6	3	4	5	7	7	6	6	6	6	6	2	6	6	6	6	6	3.33333333333333	5.2	5.2	6	-.133935221172848	-.293795056259952	.464858646371027	.591809842717443
1	21	1	5	2	1	1	4	1	3	4	2	4	5	6	6	5	5	6	6	6	6	6	5	5	5	5	6	5	6	6	5	3	6	6	5	5	5	2.44444444444444	5.53333333333333	5	5.4	-1.33103899110398	.0726006259118141	.269382719798396	-.014662658201222
2	20	2	3	3	4	4	4	2	3	2	4	5	4	5	6	5	6	4	4	5	4	6	5	5	6	5	4	4	3	4	3	4	5	6	6	6	5	3.44444444444444	4.93333333333333	3.6	5.6	.0157027500685433	-.586911601997365	-1.09894876621002	.187494842104999
1	26	1	4	4	4	2	4	4	3	3	4	3	6	6	6	7	6	6	7	6	6	6	7	6	6	7	6	6	6	6	6	2	6	7	7	6	6	3.44444444444444	6.26666666666667	5.2	6.4	.0157027500685433	.8786711266897	.464858646371027	.996124843329887
1	23	2	7	4	5	4	5	2	4	4	2	2	5	6	4	6	6	6	5	6	5	4	6	5	6	5	6	6	7	6	6	5	6	5	5	6	5	3.55555555555556	5.4	6	5.4	.165340721309934	-.0739576469568919	1.24676235266155	-.014662658201222
2	22	2	7	4	4	4	4	3	4	4	3	4	6	6	6	6	6	6	6	6	6	6	6	3	6	6	6	6	6	6	6	4	6	6	5	6	6	3.77777777777778	5.8	5.6	5.8	.464616663792717	.365717171649227	.85581049951629	.389652342411221
2	20	1	5	2	3	4	2	1	3	2	2	2	5	6	7	5	5	7	6	5	5	6	6	6	5	6	5	4	4	4	3	3	5	4	4	5	4	2.33333333333333	5.66666666666667	3.6	4.4	-1.48067696234537	.219158898780521	-1.09894876621002	-1.02545015973233
1	22	1	3	4	3	4	2	4	4	3	4	3	5	4	3	5	5	3	5	5	4	7	4	5	3	4	5	6	6	2	7	3	5	3	4	2	4	3.44444444444444	4.46666666666667	4.8	3.6	.0157027500685433	-1.09986555703784	.0739067932257641	-1.83408016095722
1	22	1	3	4	4	5	4	4	5	4	4	4	7	6	5	6	6	7	6	6	7	6	5	6	6	5	6	6	5	6	6	2	5	6	5	6	7	4.22222222222222	6	5	5.8	1.06316854875828	.585554580952287	.269382719798396	.389652342411221
1	22	1	6	5	5	3	5	5	5	4	1	5	7	6	7	4	7	4	6	7	7	6	7	7	7	6	6	7	7	7	4	7	7	6	6	7	7	4.22222222222222	6.26666666666667	6.4	6.6	1.06316854875828	.8786711266897	1.63771420580682	1.19828234363611
2	20	2	3	4	4	4	4	3	4	4	5	4	5	4	5	6	5	5	4	6	5	5	6	5	6	5	5	6	6	6	5	3	6	5	5	6	6	4	5.13333333333333	5.2	5.6	.7638926062755	-.367074192694305	.464858646371027	.187494842104999
2	23	2	8	2	4	4	4	2	4	4	1	2	7	6	7	6	6	6	7	6	6	6	5	5	6	7	6	6	6	6	5	6	5	5	6	6	6	3	6.13333333333333	5.8	5.6	-.582849134897023	.732112853820994	1.05128642608892	.187494842104999
2	27	1	5	5	2	4	5	4	4	4	2	3	6	5	5	5	3	4	4	5	4	6	4	4	4	6	5	3	4	4	1	3	6	6	6	6	6	3.66666666666667	4.66666666666667	3	6	.314978692551326	-.880028147734778	-1.68537654592792	.591809842717443
